# Supplementary material for: Retinal thickness in healthy Australian Aboriginal and Torres Strait Islander children
Source: PLoS One. 2022 Aug 30;17(8):e0273863. doi: 10.1371/journal.pone.0273863 (PMC9426899; doi:10.1371/journal.pone.0273863)
Supplement: S1 Data — (XLSX) [file pone.0273863.s002.xlsx]

## Sheet: Participant data
				CYCLOPLEGIC REFRACTION	BIOMETRY
SUBJECT	AGE	Aboriginal and or Torres Strait Islander	Gender	SER	AVE AL	MEAN OCT QUALITY INDEX
1	11.6961	N	F	0.745	23.058	31.5
2	10.4175	N	M	1.065	22.82	27.5
3	5.61533	Y	F	0.44	22.12	34.1667
4	6.6256	Y	M	0.125	23.214	29
5	11.6851	N	M	0.125	23.412	35.3636
7	9.28679	N	F	1.06	23.61	35.4167
8	10.3135	N	F	0.815	22.55	32.4167
9	10.0808	Y	M	0.19	23.792	30.9231
10	11.7372	N	M	0.19	23.842	28.4615
11	11.8138	N	F	0.815	22.866	32.9167
12	11.0198	N	M	0.375	23.198	32.9167
13	10.3025	N	M	0.87	23.27	34.5385
15	11.8549	N	F	0.94	22.58	33.75
16	11.6906	N	F	0.87	23.272	33.75
17	11.6605	Y	F	-0.255	22.758	36.4167
18	11.1294	N	F	0.62	22.686	34.75
19	11.5784	Y	M	-0.06	24.308	26.3636
20	11.0144	N	F	0.875	23.6	35.9167
22	11.885	Y	M	0.37	23	29.75
23	10.1355	N	F	0.935	23.192	37.3333
24	5.4538	Y	F	1.185	22.04	31.5
25	5.50582	Y	F	0.565	23.392	35
26	10.4148	N	F	1.315	22.75	27.8
28	6.45859	N	M	-0.125	23.415	26.1667
29	6.28337	Y	M	1.745	22.08	28.1667
30	11.7892	Y	F	0.185	23.306	29.6667
31	10.5462	Y	F	-0.065	22.954	33.6667
32	9.50034	Y	M	0.815	23.604	29.4167
33	5.56879	Y	M	0.065	23.572	25.1667
34	6.38193	Y	F	0.62	22.22	27.6667
35	5.11704	N	F	0.435	21.71	32.8333
36	11.5017	N	F	0.75	23.288	29.9167
37	10.4011	N	F	0.87	22.66	33.75
38	10.0534	N	F	0.75	22.96	31.3077
39	10.1328	N	F	3.31	20.876	28.25
40	10.0233	Y	M	-0.435	23.614	32.3333
41	10.2313	N	F	0.935	23.694	30.9167
42	10.0999	N	F	1.31	23.322	31.8333
43	11.9452	Y	F	0.06	23.382	32.5
44	10.7871	N	F	0.62	22.946	35.1667
45	10.2204	N	F	0.685	22.846	33.1667
47	10.4832	N	M	0.745	22.546	34.5833
48	11.4278	N	M	1.685	22.74	34.125
49	11.3429	Y	M	1.12	23.208	32.0833
50	9.89459	Y	M	1.56	22.422	32.9167
51	11.1239	Y	M	-0.065	22.988	44
52	5.02122	N	F	1.185	21.694	30
53	9.80698	Y	F	0.245	22.89	29.1667
54	4.90623	N	F	0.87	22.064	31.25
55	11.0062	Y	M	-0.38	23.758	30.1667
56	5.73032	N	M	0.995	22.9	39
57	5.48939	Y	M	0.565	22.326	36.5
58	11.1814	Y	M	0.56	23.706	31.8333
59	10.6064	Y	M	0.065	22.928	32.0833
60	9.14716	N	M	1.065	22.85	36.5833
61	5.08966	Y	F	0.315	21.836	33.3333
63	9.84257	N	M	-0.935	25.026	33.1667
64	10.193	N	F	1.44	22.016	32.9167
65	6.0616	N	M		23.118	31.8333
66	9.90007	Y	M	-0.13	23.53	30.6
67	10.7926	Y	F	-0.185	21.564	33.4167
68	9.27858	N	M	1.815	23.07	33.0833
69	9.07324	N	M	0.37	24.256	29.1667
70	11.8439	N	F	1.315	22.386	28.0833
71	9.58795	Y	M	0.5	24.336	29
72	9.48118	N	M	1.62	22.75	34
74	10.0917	Y	F	0.69	23.684	31.5833
75	10.1629	Y	F	0.37	22.304	34.5833
76	9.38809	Y	F	0.62	23.346	29
77	6.09446	N	M	1.37	22.524	32.5
78	9.30048	N	M	0.935	22.486	30
79	9.50308	N	F	0.69	22.796	32.8333
80	7.5154	N	M	-0.125	23.512	27.5
81	9.1499	Y	F	0.745	23.062	30.5
82	9.79055	N	F	0.94	22.462	30.6667
83	5.56331	N	F	0.37	22.746	30.25
84	9.11704	Y	F	0.5	22.696	31.8333
85	9.9165	Y	M	0.065	23.984	27.9167
86	5.30048	N	M	0.815	22.756	36.8333
87	9.70842	N	F	0.25	23.098	32.5
89	7.38946	N	F	1.75	22.346	29.8333
90	7.11841	N	F	0.19	21.956	30.5
91	11.2115	Y	F	1.565	22.194	37.9167
92	6.7488	N	F	1	22.796	37.9167
93	7.93703	N	M		23.354	30.5833
94	5.89185	Y	F	0.56	21.972	32.625
95	8.7666	Y	F	0.19	22.832	34.1667
96	8.53936	Y	M	0	22.842	32.6667
97	7.05544	N	F	2.06	22.594	31.5833
98	10.8528	Y	M	1.065	23.588	31.6667
99	8.69815	Y	M	0.875	22.544	27.8333
100	11.5181	N	M	1.06	22.926	33.1667
101	9.19918	N	F	0.435	23.61	28.5833
102	11.896	Y	F	0.25	23.506	36.3333
103	10.9788	Y	M	1.935	22.362	32.3333
104	5.19918	N	F	0	21.934	34.6667
105	5.65366	N	F	0.56	22.1733	30.5
106	7.8987	N	M	0.565	23.978	30.6667
107	7.01985	Y	F	1.06	22.562	31.3333
108	5.14716	N	F	0.685	22.216	20.3333
109	6.35455	Y	F	0.37	22.902	32.3333
110	7.04997	Y	F	0	22.24	30.9167
111	5.82341	Y	M	-0.25	24.176	32.5556
114	8.9117	N	F	1.19	22.534	31.9167
115	6.89391	N	M	0.62	22.618	28.5833
116	7.49076	N	F	0.56	23.452	34.1667
117	7.49076	Y	F	1.31	21.638	25.8333
118	6.83368	Y	M	0.31	23.422	29.1667
120	7.27447	Y	M	1.37	22.8	30.3333
121	9.4538	N	F	1.25	22.582	34.0833
122	9.80972	Y	M	0.245	22.752	32.1667
123	9.37714	Y	M	1.62	22.808	27.6667
124	6.63381	N	F	-0.065	23.688	33.9167
125	7.11567	Y	F	-0.31	22.07	29.8333
126	8.14784	Y	F	0.87	21.89	34.6667
127	7.97262	N	F	0.31	23.36	32
128	8.90349	N	F	0.37	23.37	29
130	8.07392	Y	M	0.19	23.492	30.5833
131	8.28474	N	M	0.75	23.488	32.75
132	8.282	N	M	1.065	22.944	30.3333
133	9.95209	Y	F	6.565	20.654	30.6667
134	5.89459	Y	F	0	22.008	27.6
135	8.61054	Y	M	0.245	23.966	30.25
136	8.35318	Y	M	0.25	23.44	35.8333
137	6.25599	N	F	2.31	21.412	28.8333
138	8.58042	N	M	0.44	23.818	32.8333
139	12.8159	N	F	0.625	22.98	25.0833
140	12.7639	Y	F	0.375	23.96	33.75
141	12.4189	N	F	1	22.48	29.75
142	11.9754	N	F	1.125	21.956	36.1667
143	12.2875	N	M	0.875	24.446	36.4167
144	12.2656	N	F	0.375	22.498	33.5833
145	12.9555	N	F	0.5	23.6	34.5
146	12.9117	N	F	2.25	23.322	32.5
149	12.9473	N	M	1	23.156	30.8333
150	12.9555	N	F	1.375	23.94	31.25
151	13.2129	N	F	1	22.148	30.5
153	13.5305	N	M	-0.125	24.758	30.6667
154	13.5715	Y	M	0.75	24.098	29.0833
155	13.9357	N	M	0.375	24.458	33.6667
156	14.0205	N	M	1.125	23.93	33.0833
159	14.0753	N	M	1.625	22.934	31.4167
161	14.3792	N	M	1	23.24	36.6667
162	14.6776	N	M	1	23.528	33.5833
163	14.8583	Y	F	1	22.022	33.75
164	14.5982	Y	M	0.875	23.488	20.3333
165	14.7433	N	F	1.25	22.91	28.5
166	14.3819	N	F	0.25	23.226	36.4167
167	14.1027	Y	F	0	23.584	31
168	14.8939	N	M	-0.125	24.122	24.4167
169	15.4935	N	M	0.75	24.104	29.9167
170	15.2936	N	F	1	22.86	33
171	15.7563	N	M	1.375	23.126	30.25
172	15.332	N	M	1.25	23.128	26.4167
173	15.5619	N	F		22.802	29.3333
174	14.9979	N	F		21.858	31.0833
175	16.5613	N	M	1.125	22.832	33.8333
176	16.2245	Y	F	-0.125	23.13	33.3333
177	17.2129	N	M	3	23.31	29.5
178	17.1608	N	F		23.226	28.1667
179	16.9802	N	F	1.5	23.642	28.1667
181	17.8234	N	F	1.125	23.096	31.25
182	13.4264	N	M	0.25	24.332	24.8333
183	13.2266	N	M	1.625	24.578	31
184	13.0732	N	M	0.375	24.63	31.5833
185	12.9528	N	M	0.875	22.746	27.0833
186	13.1663	N	M	0.5	23.438	30.8333
187	13.5222	N	M	1.125	25.066	32.8333
188	13.1307	N	F	0.75	22.794	28.6667
189	15.8248	Y	F	1	23.28	29.25
190	14.6502	Y	M	0.75	23.486	28.5833
191	16.7064	N	F	0.875	22.652	32
193	15.2389	N	F	1.875	22.806	30.3333
194	15.9343	N	M	-0.5	23.416	27.9167
196	16.3696	N	M	0.75	22.532	31.8333
197	17.0842	N	M	0.125	23.912	30
198	16.4052	Y	M	0.5	23.428	29.3333
200	12.6324	N	M	1.125	22.878	31.5
201	12.7365	N	M	0.5	23.994	29.4167
202	15.3511	N	M	0.875	23.998	32.3333
203	12.1232	N	F	0.875	23.08	25.8889
204	12.1533	N	M	0.625	22.442	32.1667
205	12.5366	Y	M	-0.25	24.312	30.6667
206	12.3806	Y	F	0.375	23.258	32.0833
207	11.9836	Y	M	0.875	23.162	31.8333
208	12.8789	Y	F	-1	23.518	31.3333
209	13.8097	N	M	0.625	23.336	30.4167
210	13.5743	N	F	1.5	21.942	32.4167
211	14.5845	N	F	1	22.928	28.75
212	13.0623	N	M	0.125	24.108	28.1667
214	15.4141	Y	M	0.5	23.626	25.4167
215	15.5373	Y	F	0.25	23.644	29.1667
216	14.3573	N	M	0.125	23.688	30
217	14.7789	Y	F	0.625	22.936	28.5
219	16.7666	Y	F	0.75	23.154	28.8333
220	15.6742	N	M	1.375	22.366	33.1667
222	15.8084	N	M	1	25.262	24.5
223	17.3087	N	M	0.75	22.9275	31.6667
224	16.8597	Y	M	0.625	23.502	20.9167
225	17.6016	N	M	1.125	23.226	30.6667
226	17.2074	N	F	1.125	23.052	28.5
227	17.1663	Y	M	-0.625	24.296	24.4167
228	16.9254	N	M	0.625	23.612	32.0833
229	16.5257	N	M	0.75	23.568	31.5
230	12.7365	Y	F	0.5	23.77	30
231	12.8652	Y	F	0	23.946	31.8333
232	12.5065	Y	F	0.75	23.038	29.0833
233	13.9165	N	F	0.75	22.686	28.0833
234	13.963	N	F	0.875	22.552	29
235	14.319	N	M	0.75	23.022	31.5
236	13.1636	N	M	0.5	23.644	27.6667
237	13.8097	Y	F	0.5	22.588	31.25
238	14.2806	Y	F	-0.375	23.454	30.75
240	15.384	N	M	0.75	23.316	29.8333
241	13.3525	N	F	0	23.224	28.5
242	12.0329	N	M	1	23.776	28.9167
243	14.7953	N	F	0.625	23.974	33.1667
244	13.2457	N	M	1.25	22.674	28.1667
245	18.1602	N	F	0.75	23.59	29.6667
246	18.1766	N	F	1	22.96	31
247	15.1239	N	F	1.25	23.164	30.3333
248	16.6516	Y	M	0.625	23.554	28.0833
249	17.0376	Y	M	-0.125	24.092	26.0833
250	14.9651	Y	M	0.75	24.022	29.9167
251	17.4292	N	M	0	24.408	31.4167
252	17.3936	Y	F	0.625	23.128	29.1667
254	15.3977	Y	M	0.625	23.37	30.5
255	14.5599	N	F	0.875	22.526	30.8333
258	14.6502	N	M	0.125	23.226	29
259	14.9295	Y	F	0.25	22.92	26.1667
260	14.2998	N	F	1	22.802	30.8333
261	12.8871	Y	M	1	23.966	28.4167
262	12.4079	Y	M	1	22.928	28.2857
263	12.5941	N	M	0.875	24.782	29.25
264	17.1034	Y	M	0.75	22.054	27.8333
265	12.7967	Y	F	0.25	23.136	31.4167
266	12.4025	Y	F	0.5	23.65	30.75
267	13.3279	Y	M	0.125	23.904	28.75
268	13.7303	Y	F	1	22.776	30.5833
269	13.3717	Y	M	0.5	23.146	26.9167
270	13.3224	N	M	1.125	23.496	30.6667
271	13.2841	N	M	0.375	23.816	28.8333
273	12.1588	Y	F	0.25	23.532	30.75
274	12.7912	Y	M	0.75	24.658	28.2857
275	15.3238	Y	F	1	22.764	28.6667
276	17.1472	Y	F	0.5	23.422	27.5833
277	15.7454	N	M	1.5	23.316	29.5
278	15.885	N	M	0.875	23.368	31.0833
279	15.4579	N	F	1.75	22.516	32.8333
280	13.0897	N	M	0.875	22.92	25.4167

## Sheet: Outer retinal layers
RPE TO ISe																																	IS
	FOVEAL											PARAFOVEAL											PERIFOVEAL											FOVEAL											PARAFOVEAL
	1mm											3mm											5 mm											1mm											3mm
SUBJECT	SUPERIOR	SUPERIOR NASAL	NASAL	INFERIOR NASAL	INFERIOR	INFERIOR TEMPORAL	TEMPORAL	SUPERIOR TEMPORAL	ALL		SUBJECT	SUPERIOR	SUPERIOR NASAL	NASAL	INFERIOR NASAL	INFERIOR	INFERIOR TEMPORAL	TEMPORAL	SUPERIOR TEMPORAL	ALL		SUBJECT	SUPERIOR	SUPERIOR NASAL	NASAL	INFERIOR NASAL	INFERIOR	INFERIOR TEMPORAL	TEMPORAL	SUPERIOR TEMPORAL	ALL		SUBJECT	SUPERIOR	SUPERIOR NASAL	NASAL	INFERIOR NASAL	INFERIOR	INFERIOR TEMPORAL	TEMPORAL	SUPERIOR TEMPORAL	ALL		SUBJECT	SUPERIOR	SUPERIOR NASAL	NASAL	INFERIOR NASAL	INFERIOR
1	76.3701	78.9963	79.9316	78.5867	76.3763	76.1741	76.7832	76.1114	77.4162		1	67.7078	69.0158	70.4654	68.659	66.0806	66.3649	68.5783	66.5724	67.9305		1	65.9771	66.2873	66.0738	65.1034	63.4328	63.7621	65.1445	65.0765	65.1072		1	29.624	29.846	30.3406	29.7861	29.8827	29.4875	29.5384	28.1938	29.5874		1	23.1277	23.3853	24.5809	22.9361	22.7053
2	71.31	74.3675	75.1661	74.8543	73.1803	75.2325	75.2787	74.4688	74.2323		2	64.1973	65.303	64.5853	65.7154	63.4782	65.7026	66.0181	64.8342	64.9793		2	63.8739	64.2647	62.2239	63.919	62.17	63.6938	63.4495	63.2778	63.3591		2	29.864	28.8838	29.6725	29.6202	29.3933	28.9921	29.5491	28.3225	29.2872		2	22.2822	22.7976	23.9842	23.1436	23.2649
3	72.6662	74.243	74.2039	75.0679	73.4447	73.0778	73.6652	72.9162	73.6606		3	67.0392	67.5196	67.7997	67.6903	66.7232	66.5575	66.6805	66.4987	67.0636		3	65.3872	66.3438	67.2691	66.363	64.5231	63.4605	65.7216	65.132	65.525		3	32.2566	31.1171	32.7345	30.6679	31.3631	30.6825	31.0915	31.1688	31.3853		3	27.2548	26.9769	29.2151	27.7839	27.2487
4			80.1085				78.2032		79.1559		4			72.5903				69.8898		71.2401		4			67.4524				67.43		67.4412		4			30.487				29.7569		30.122		4			26.8208
5	71.4464	74.601	78.2598	73.0359	74.4419	72.3408	74.7955	70.4951	73.677		5	66.6492	66.518	70.504	66.5344	66.0058	64.6942	66.3974	64.9781	66.5351		5	63.7208	63.811	64.7066	62.8087	61.6725	61.7305	62.7843	61.4146	62.8311		5	27.3573	27.7929	27.0051	28.36	27.5462	28.2466	28.2031	27.5434	27.7568		5	22.8374	22.9788	23.2018	23.3606	21.9597
7	73.2369	75.7898	75.2338	74.449	73.6881	75.3757	74.7145	73.003	74.4363		7	66.401	67.6885	68.375	67.3152	65.7816	66.1355	67.8556	65.2096	66.8452		7	66.0882	65.617	65.9836	64.0997	63.3048	63.4846	63.9139	64.1203	64.5765		7	30.8564	30.4238	30.5408	30.9627	31.1463	30.1999	29.9645	30.3243	30.5523		7	24.3091	24.0967	24.6389	23.9127	24.3587
8	76.7584	76.7541	76.11	76.5976	76.9352	76.2162	75.8143	76.6662	76.4815		8	70.0895	69.9351	70.6241	69.2922	67.8993	68.8657	69.2365	68.8436	69.3483		8	67.6559	67.2841	67.2409	65.8336	65.6009	66.1919	66.9757	67.5864	66.7962		8	30.4093	29.5947	30.3362	30.0766	29.4955	29.5423	29.3294	28.6329	29.6771		8	23.8172	23.7771	25.2689	23.3542	22.6774
9	72.3185	72.2336	71.6033	73.4079	73.8979	74.1173	72.0948	73.5886	72.9077		9	67.4788	67.6029	67.5582	67.3113	67.3346	66.7535	68.0551	67.2621	67.4196		9	66.5957	66.4137	65.4594	65.1732	63.4679	63.807	65.3393	65.9264	65.2728		9	29.8496	29.3901	30.0624	29.8015	29.2648	29.5861	30.5736	28.5339	29.6328		9	24.2916	23.9198	25.7519	24.9114	24.0033
10	75.6494	77.2578	77.1625	78.7147	77.1593	76.4958	75.7726	78.7224	77.1168		10	67.7558	69.6398	69.3244	68.9601	67.0476	68.1479	68.527	68.4126	68.4769		10	64.9438	65.4951	65.8015	64.5603	62.7956	62.6232	63.9956	63.8008	64.252		10	31.5608	31.1938	31.0423	30.3668	31.0703	29.5834	30.1637	29.2101	30.5239		10	24.6059	24.9056	25.6192	24.16	24.6685
11	73.6436	75.2352	75.2208	75.1949	73.5188	74.8775	74.8536	73.825	74.5462		11	67.0827	67.4962	67.7345	67.918	66.2041	67.3593	68.7922	67.6173	67.5255		11	63.908	63.0952	65.5674	62.9552	62.4107	62.7766	63.7218	62.9181	63.4191		11	32.3198	31.4089	31.239	30.8826	31.2463	30.4764	30.6253	30.3193	31.0647		11	26.2455	25.0972	26.5034	24.9422	25.537
12	73.1711	75.5734	75.6917	76.5189	74.3995	74.3212	75.0968	75.5896	75.0453		12	65.9964	66.5695	66.5436	65.8995	64.2617	64.3724	66.2654	65.6503	65.6948		12	63.7994	64.9977	64.1376	62.5512	61.672	62.3098	62.7335	63.0311	63.154		12	29.7062	29.884	30.083	29.4707	28.9854	29.3962	29.2612	28.7388	29.4407		12	24.9869	25.0629	25.8932	25.0545	24.6225
13	75.5966	76.6798	75.7958	77.0412	76.4033	77.5708	76.19	75.5044	76.3477		13	67.2973	68.5643	69.5298	69.0128	66.9061	68.3111	69.1095	68.2228	68.3692		13	66.9361	67.4231	67.8718	66.8756	65.4226	65.6949	65.0241	66.1371	66.4232		13	31.0037	30.3577	30.3427	30.2227	30.6957	30.1081	30.2018	29.8585	30.3489		13	25.377	26.3601	27.7529	25.7558	24.6778
15	77.283	78.2846	79.6461	76.8694	76.3085	76.4246	78.7186	76.5729	77.5134		15	68.937	70.2296	71.4392	69.8575	67.809	68.7389	70.3443	69.6788	69.6293		15	66.5235	67.5255	68.3922	66.5404	64.5224	66.2046	68.1881	67.4583	66.9194		15	29.952	29.6251	28.8227	29.6769	29.5236	29.5257	28.9869	28.9856	29.3873		15	23.7971	23.9974	25.5095	23.8152	23.3175
16	73.6235	74.5244	76.6184	75.2705	73.6722	72.9138	73.8812	72.1248	74.0786		16	65.7261	67.3423	68.4503	67.766	64.7192	65.234	66.3937	65.4944	66.3907		16	64.7184	65.4972	66.1777	64.9494	62.0987	63.0758	63.1356	64.0657	64.2148		16	29.9753	29.7863	29.5207	30.5949	29.6864	29.4438	29.5423	29.0284	29.6973		16	23.9881	24.6844	26.5732	24.99	23.4305
17	76.3044	75.801	75.6097	74.2363	74.1799	73.6254	73.5308	74.9908	74.7848		17	67.7717	68.6205	68.9563	67.8934	64.7348	65.3944	67.6085	66.6189	67.1998		17	66.2808	65.939	65.1502	63.9751	61.8314	62.6491	63.6566	63.9373	64.1774		17	30.8463	30.6473	30.2114	30.1775	29.7414	29.6314	31.0989	30.0943	30.3061		17	26.085	25.5485	26.7133	24.0012	22.5819
18	72.7016	72.8179	73.3911	73.0085	74.6962	73.7417	73.3287	72.6011	73.2858		18	66.831	66.8968	66.6568	64.8461	62.63	65.4924	67.2207	65.0708	65.7056		18	66.0954	64.1917	62.8013	60.9671	60.1848	61.0859	62.8305	62.2177	62.5468		18	30.5831	29.6268	28.1345	29.5257	30.3233	30.1706	29.0422	28.73	29.517		18	24.9755	23.5779	23.6463	23.22	22.9285
19	75.8714	75.8515	75.209	74.469	76.4824	74.8285	74.3103	74.5529	75.1969		19	68.5682	68.801	68.7356	67.4269	67.0675	66.7771	67.4537	66.7457	67.697		19	66.6033	65.9902	65.406	64.1789	63.4768	63.8807	64.3894	64.157	64.7603		19	29.0497	30.469	30.2261	30.8178	28.6863	28.6521	29.234	30.1976	29.6666		19	22.9808	23.4985	24.0059	23.7257	22.7845
20	78.7373	77.7626	77.6695	77.2444	76.1393	75.9788	77.9449	77.1647	77.3302		20	69.9854	69.6867	71.2602	68.8474	66.9754	68.0622	70.819	68.5548	69.2739		20	68.1377	67.7361	67.7943	67.2112	66.5482	65.2809	67.4788	67.6185	67.2257		20	29.4292	29.5298	28.9105	29.177	27.6082	27.7035	27.7245	28.4326	28.5644		20	22.9266	23.4972	23.8056	22.892	21.5923
22	81.101	82.1283	81.3988	81.9524	79.4043	80.5198	82.0355	82.5528	81.3866		22	71.4546	72.9569	72.9251	72.3438	69.5001	71.2097	73.4648	72.3829	72.0297		22	67.9984	68.3899	68.2917	66.8415	65.7101	67.0034	68.0105	68.4393	67.5856		22	28.7607	28.3394	28.9655	27.971	28.6176	28.2082	28.8655	27.9805	28.4635		22	24.3916	23.5557	25.2635	22.6378	23.0451
23	75.2387	75.6544	77.432	76.6425	77.4646	76.8605	76.7985	75.4506	76.4427		23	67.3135	67.8665	68.9194	66.8062	66.727	66.829	67.9987	67.1604	67.4526		23	64.2733	65.3863	65.508	64.299	62.1488	62.6719	64.8178	64.2629	64.171		23	30.1215	30.345	29.7485	30.0472	29.8137	30.1432	30.0245	30.0074	30.0314		23	23.868	24.414	24.8977	24.3897	24.4419
24			75.9108				75.5881		75.7495		24			66.2823				65.3012		65.7917		24			61.3006				60.2447		60.7726		24			30.8452				29.8883		30.3668		24			25.9064
25			76.8416				75.0502		75.9459		25			67.4978				67.8598		67.6788		25			61.0794				63.2219		62.1507		25			25.6088				25.6997		25.6542		25			22.0402
26	74.5908	75.76	81.3573	79.8643	77.4805	75.6802	80.1639	76.579	77.6845		26	67.2868	68.5823	70.7578	68.9744	66.7082	67.108	68.6274	66.1123	68.0196		26	63.9532	64.6546	62.3838	63.0321	61.3506	62.9103	64.3405	62.6837	63.1636		26	29.9613	29.1845	28.6647	29.6248	29.5151	29.153	29.6529	28.4545	29.2764		26	24.267	24.7206	27.218	25.1554	24.4916
28	72.6302	75.0439	75.3991	74.2711	73.4135	74.3816	73.2089	73.3421	73.9613		28	67.8847	67.6952	68.4701	68.6367	66.4571	67.208	67.9204	67.4401	67.714		28	65.739	66.0201	66.1074	64.909	63.7381	64.57	65.5912	65.3904	65.2582		28	27.6446	27.3316	27.6505	28.179	28.3312	27.9533	27.5207	27.2764	27.7359		28	23.7886	23.4489	24.2234	23.6952	23.5287
29	77.9511	76.5843	76.924	76.6727	78.3887	76.1792	77.0366	74.1341	76.7338		29	68.8569	69.3125	69.4499	66.8214	67.8738	68.1304	71.0232	66.7472	68.5269		29	63.6289	64.9193	65.3331	62.6538	63.1033	63.4927	66.7549	63.9477	64.2292		29	24.6513	26.3257	26.6494	26.06	24.2686	26.3706	26.1029	25.573	25.7502		29	22.2965	22.5817	23.2009	22.3643	21.2423
30	76.9187	76.5239	75.5099	76.7154	75.8487	75.9395	75.5813	77.4658	76.3129		30	68.6972	70.7262	70.3317	69.4317	66.482	69.1963	70.0867	68.8679	69.2275		30	65.5177	66.5311	67.4624	65.555	63.462	64.499	66.7286	65.3498	65.6382		30	29.1866	29.0556	28.6331	28.3233	28.6099	29.8412	29.9852	28.7084	29.0429		30	24.2329	24.4529	26.7467	24.2072	22.8893
31	76.3344	77.7142	80.235	78.389	74.6557	75.9333	77.3784	76.8251	77.1831		31	66.5217	67.5361	68.8155	67.4726	63.662	65.3498	67.9991	66.8255	66.7728		31	64.7454	65.5624	65.3196	63.2728	59.769	62.2962	63.6671	63.984	63.5771		31	31.5382	30.9544	31.2572	30.9139	30.4948	29.8196	30.6383	30.1983	30.7268		31	25.4565	26.4908	27.842	25.2489	23.8299
32	72.3254	73.3256	73.5032	73.937	72.0465	72.5709	72.4814	71.8634	72.7567		32	66.1372	66.1861	68.3145	65.996	64.6498	64.8153	65.9822	64.9902	65.8839		32	64.9142	63.576	65.4942	62.6888	62.0725	60.9576	61.7678	61.6076	62.8849		32	29.9297	28.6065	29.9695	29.1021	29.8878	29.3418	30.2518	29.2978	29.5484		32	23.6076	24.0595	25.9232	24.149	22.9103
33	74.6824	73.6355	77.39	76.8416	72.8596	72.1845	76.611	76.2134	75.0522		33	66.5154	65.994	69.7872	67.6864	63.0512	65.2148	68.8906	66.9031	66.7554		33	61.3803	61.4705	66.131	62.8496	59.6817	60.6358	66.1971	63.7258	62.759		33	30.4487	29.2943	27.7646	27.461	30.3058	29.8201	25.5991	27.9748	28.5836		33	24.0387	24.8959	25.097	21.7258	23.9924
34	78.4917	77.7292	81.4754	77.6406	77.4756	77.3134	80.6621	76.6289	78.4271		34	70.9506	72.5408	75.9392	71.464	69.59	69.9693	75.6242	70.4295	72.0635		34	68.5852	69.109	69.609	67.1193	64.4124	65.7346	68.8772	67.8155	67.6578		34	27.8209	29.1175	29.0684	29.514	27.8412	28.3236	27.0144	29.3121	28.5015		34	22.6882	24.4065	24.1146	24.4708	22.1134
35	71.0554	74.816	75.1836	71.1925	72.023	73.8004	74.2887	69.4675	72.7284		35	66.9829	67.8389	69.5281	67.2453	66.099	65.8356	67.8641	65.0935	67.0609		35	64.1302	66.66	66.4592	65.6806	63.032	63.5139	64.0191	63.1047	64.575		35	29.1593	28.945	27.7014	29.0066	31.2185	28.8186	27.8653	29.2563	28.9964		35	24.4156	24.3126	25.1464	24.3456	23.9472
36	76.3784	77.0001	80.5358	79.2364	76.8497	76.4122	77.1513	77.4066	77.6213		36	69.3449	69.9266	71.5584	69.9151	68.428	67.4499	69.3313	68.2359	69.2738		36	66.4861	67.7727	67.6822	66.2642	64.6427	65.124	65.8406	65.8122	66.2031		36	29.7901	29.3437	27.7984	28.7245	28.2029	28.6931	28.9349	28.365	28.7316		36	23.8573	24.5195	25.2051	24.55	23.5743
37	72.2685	75.5048	77.3296	75.6753	74.6292	75.1895	76.4875	73.0685	75.0191		37	66.4361	67.7329	70.1639	67.8017	64.9811	66.6941	67.7889	65.8155	67.1768		37	64.8741	64.8066	64.8196	64.3109	62.265	63.0561	63.7607	64.3583	64.0314		37	29.8105	29.9646	29.0844	28.6787	29.7138	29.171	28.19	28.7514	29.1706		37	24.6384	23.8751	24.7754	24.7091	24.7341
38	73.0809	72.8959	72.1716	72.4903	71.7869	73.6518	71.5515	72.6578	72.5358		38	64.7861	64.6174	64.2689	64.6524	64.0589	63.5278	63.9453	63.7973	64.2068		38	62.7889	62.8011	61.6125	62.5827	60.5662	60.7413	60.8896	62.3627	61.7931		38	28.7461	29.5782	29.5034	29.8359	28.9065	27.8237	28.9915	28.7674	29.0191		38	22.7759	22.4065	23.4345	23.1411	22.0888
39	77.5092	76.2063	76.9712	78.4759	80.6717	79.1213	78.3014	77.2438	78.0626		39	68.4951	69.1243	69.1765	68.6225	68.7095	68.9511	70.4469	68.8855	69.0514		39	67.094	65.8347	65.5891	63.5355	64.3151	65.1686	66.2968	66.0591	65.4866		39	29.9075	29.8039	31.2573	30.8792	30.0665	30.199	30.1403	30.1219	30.2969		39	25.1812	24.5763	25.992	24.013	23.2033
40	76.9301	79.5024	79.6052	80.0704	78.0897	80.1903	80.7399	78.2518	79.1725		40	70.1447	70.9453	72.4118	70.367	69.9189	69.7133	71.2981	68.7634	70.4453		40	67.4784	67.8601	67.7439	67.2803	65.4093	65.5796	66.7363	65.7338	66.7277		40	31.808	31.9187	31.7964	32.1527	32.3782	31.6724	32.0865	31.0419	31.8568		40	25.5715	26.7358	28.8686	27.4446	26.3523
41	76.673	78.0872	77.5105	78.1181	77.0107	78.2461	78.1575	78.0244	77.7284		41	68.979	69.5107	69.5145	69.3301	67.8089	68.8761	69.2806	68.6501	68.9937		41	65.864	66.0547	66.0444	64.6917	63.2825	64.5204	66.3954	65.8084	65.3327		41	30.3314	28.6253	29.9124	29.7055	29.4462	28.5557	29.0929	29.0232	29.3366		41	24.8337	24.3013	25.1942	24.1169	23.2082
42	73.1736	74.4292	76.0942	74.978	74.3699	75.4762	76.4658	75.8169	75.1005		42	65.9945	67.7767	68.6472	68.0649	65.6061	67.5337	68.5419	66.9451	67.3888		42	64.3286	64.4547	65.4649	63.8943	64.8232	62.8961	65.6414	65.1268	64.5787		42	28.7472	29.809	30.243	29.7864	29.5846	29.2007	29.4201	28.9544	29.4682		42	23.1159	24.193	25.6376	24.3933	22.2111
43	75.3935	76.724	76.1798	78.3006	78.1977	76.2516	75.6389	75.8099	76.562		43	68.217	69.0297	70.4186	69.5334	68.4263	68.3827	70.0754	68.8716	69.1193		43	65.8183	66.3995	65.9709	65.8207	64.7276	65.1204	67.0915	66.6604	65.9512		43	29.9932	29.9381	31.3437	29.9519	30.8222	30.0376	29.1595	28.6753	29.9902		43	23.3876	24.3659	25.5346	24.6402	24.0728
44	77.0292	79.9877	80.0527	78.6367	77.2651	78.6909	77.4173	78.2857	78.4207		44	69.0641	70.4254	70.7811	69.571	68.5791	69.6911	69.5085	69.0857	69.5882		44	66.8527	67.2782	67.4841	66.8502	65.1827	64.6586	65.5438	64.6171	66.0584		44	30.9439	30.1453	29.1651	29.9299	30.2049	29.6344	29.8202	30.1735	30.0022		44	25.46	25.8973	27.5122	25.5511	24.4446
45	72.3615	73.9756	76.393	74.3585	73.2178	73.9636	73.3717	72.5223	73.7705		45	65.8099	66.743	68.7588	65.8187	64.3719	65.6069	67.1919	65.1203	66.1777		45	63.9531	63.3352	64.6853	62.2464	60.8505	62.104	62.4447	61.8653	62.6856		45	30.7135	30.4427	30.6006	30.4728	30.7569	29.9059	30.5159	29.0699	30.3098		45	23.8824	23.6245	25.3164	23.4717	23.0347
47	75.7181	80.1977	81.3369	80.2731	77.8797	76.6963	76.4029	76.3981	78.1129		47	68.8688	69.8094	71.0543	70.7571	68.4646	69.1721	69.9108	69.1826	69.6525		47	67.9944	68.1131	68.6761	68.4379	66.424	67.3399	68.2439	67.6831	67.8641		47	32.1092	31.5426	31.1234	31.552	31.6243	32.0665	32.3711	30.6925	31.6352		47	26.6932	27.1244	28.379	26.9915	27.1289
48	76.1859	75.6906	77.0237	77.27	77.3398	76.9459	77.603	76.2872	76.7933		48	67.6778	70.3005	71.3647	70.5329	68.1451	68.5684	72.0914	68.7992	69.685		48	65.5614	66.3799	69.0962	66.6216	64.3256	65.1366	66.3588	66.7596	66.28		48	29.4133	29.6959	29.1958	30.281	28.664	29.1311	29.6428	28.4021	29.3032		48	23.3239	24.2779	25.3514	23.7456	23.348
49	72.2574	74.8597	76.6425	74.6229	73.1112	73.8072	73.2194	71.7688	73.7861		49	66.1851	67.5534	68.1955	67.4691	65.6542	65.9457	66.2236	65.1015	66.541		49	63.4975	64.8183	65.5898	63.5444	60.0686	62.144	61.9724	62.6759	63.0389		49	30.6837	31.0497	30.6486	30.8572	30.1058	29.3114	30.7815	29.6943	30.3915		49	24.8524	25.3659	27.1014	25.6268	24.9923
50	73.2897	75.6126	75.6863	74.5636	73.862	73.1278	74.5407	72.392	74.1343		50	67.999	68.5098	69.4296	68.0892	66.7709	66.832	68.0413	67.005	67.8346		50	66.1059	66.3975	67.0387	65.5383	63.3568	64.0009	64.9895	64.507	65.2418		50	30.2221	30.0024	29.7233	29.8757	28.766	29.2905	29.1029	28.2386	29.4027		50	24.0781	24.469	24.8819	24.2306	24.2921
51			71.0046				72.8473		71.9259		51			67.1027				64.911		66.0068		51			65.5904				62.7507		64.1705		51			28.4743				28.275		28.3747		51			23.6822
52	71.4475	73.0393			71.3952	71.3516			71.8084		52	66.4025	68.101			65.9787	68.7822			67.3161		52	63.5128	66.8143			62.287	64.8017			64.354		52	31.0841	30.2949			30.8581	30.2891			30.6316		52	25.2421	25.5805			24.7459
53	75.9138	76.201	76.6161	74.7844	75.1227	76.5066	76.7847	74.8057	75.8419		53	68.2656	68.1896	68.8062	67.3232	66.4684	67.408	68.4349	66.7235	67.7024		53	66.6954	66.841	65.6415	64.047	63.6323	64.6479	64.992	65.4668	65.2455		53	28.9701	29.2614	29.159	28.6532	28.7279	29.1897	29.8998	28.6672	29.066		53	24.1678	24.2862	24.427	22.6548	22.3426
54	75.4434	76.6095	73.8943	73.9655	74.5128	75.9138	75.7123	73.6801	74.9665		54	68.0768	68.7306	69.4579	68.2048	67.7332	68.4716	68.392	67.3863	68.3067		54	66.069	67.0958	68.2125	66.7896	65.6929	66.187	66.6065	65.8417	66.5619		54	29.0642	29.7206	30.8656	29.6456	29.1723	29.3659	29.5477	29.7844	29.6458		54	25.2923	24.7993	27.708	25.5669	24.4557
55	76.2624	78.1792	76.7341	76.3769	75.3701	76.3704	76.118	76.6643	76.5094		55	68.0644	69.1912	68.6799	67.8309	66.6464	68.1543	69.7124	68.9261	68.4007		55	66.517	66.7259	65.9751	64.6585	64.2515	64.4937	64.7802	65.6878	65.3862		55	31.5497	30.654	29.7825	30.6209	30.2177	30.0255	30.5423	29.5721	30.3706		55	24.995	24.9543	25.5969	24.0104	23.397
56	72.8926	75.6833	74.2096	73.7515	74.0469	73.4823	73.0574	71.0542	73.5222		56	64.8357	66.306	67.4305	64.7263	63.891	65.4736	66.15	64.1392	65.369		56	63.9643	64.8578	64.2756	61.55	61.3916	62.0895	61.7941	61.6404	62.6954		56	28.809	29.3755	28.4455	28.9034	28.4205	27.2522	28.3475	28.6223	28.522		56	23.5084	23.19	23.1326	22.9848	22.7736
57	74.0378	75.8609	76.1865	77.0849	74.6287	74.1937	72.2037	72.4293	74.5782		57	66.833	67.6588	68.4138	67.8023	64.1434	65.9606	66.6286	67.1806	66.8276		57	64.5973	66.1413	64.0169	63.0039	60.597	62.6358	64.2804	64.9893	63.7827		57	30.5618	30.5931	30.0171	29.2079	29.9558	30.1145	29.4946	29.1743	29.8899		57	24.4049	25.0176	27.1068	25.1044	24.4338
58	71.8171	75.0262	75.965	73.3992	73.1969	73.9626	73.9519	72.303	73.7027		58	66.3405	66.787	68.4111	67.9738	65.3586	65.952	67.827	66.0218	66.834		58	64.1559	63.7061	64.9377	63.0372	61.8241	62.3197	62.4208	62.6294	63.1288		58	29.6971	30.2486	30.3775	30.2637	29.0468	29.3781	30.3995	28.6355	29.7558		58	23.7475	23.892	24.4778	24.1255	23.7851
59	75.7383	75.9707	78.0496	75.6648	75.079	74.4286	75.6059	75.1272	75.708		59	66.8861	67.0267	67.5584	66.7715	65.321	66.658	67.6173	66.4888	66.791		59	63.9098	64.0365	63.843	63.0388	61.5824	62.7058	63.262	63.511	63.2362		59	28.6008	28.6802	29.3901	29.045	28.2564	28.7017	29.4479	28.4038	28.8157		59	23.2908	23.7948	25.9182	23.9859	23.1707
60	73.2874	75.7881	77.023	75.7264	74.7198	75.3531	76.7139	76.0976	75.5887		60	69.205	69.9852	71.0025	70.7927	68.0046	68.901	71.2438	69.4256	69.8201		60	67.7854	68.4825	68.4426	67.2367	65.7632	66.6719	68.0265	66.929	67.4172		60	29.0822	29.2922	29.8385	28.9325	29.6402	29.2984	28.3462	28.0073	29.0547		60	24.5192	25.4182	25.7889	24.7184	25.0748
61	73.8566	74.4281	73.8226	75.1505	71.8466	72.0251	73.3793	76.0417	73.8188		61	64.5515	66.568	66.9224	66.6752	63.592	64.2543	65.1093	65.9916	65.4581		61	61.1841	60.7291	61.4471	61.6783	58.4896	58.9038	59.4729	61.0141	60.3649		61	30.9309	30.5844	30.985	30.1854	30.4501	30.6548	30.2321	29.7892	30.4765		61	26.915	26.4848	28.104	24.4798	24.8936
63	73.2841	70.3502	70.7994	71.1197	74.2347	71.6127	70.5357	70.2049	71.5177		63	66.5504	66.7574	67.2324	66.6811	67.5208	65.9316	67.0941	65.8634	66.7039		63	63.8478	64.2929	64.4272	63.3489	62.5269	61.9506	62.6537	62.6565	63.213		63	27.357	28.815	28.9437	28.916	27.9252	28.731	28.1991	28.7044	28.4489		63	22.8538	23.1955	23.8669	23.1629	22.3698
64	74.8444	75.6351	76.9297	76.2277	75.8213	75.7588	74.4784	75.5528	75.656		64	66.7008	67.8908	68.6686	66.4747	65.6331	66.2174	66.7352	65.8299	66.7688		64	62.958	63.5096	63.4509	61.1734	60.0952	62.0863	61.38	61.1902	61.9805		64	28.6743	29.3956	30.0391	30.2446	30.049	29.4071	30.1921	29.5403	29.6928		64	23.508	24.105	26.002	24.5046	24.0183
65	72.5597	71.1685	70.2257	71.3295	72.5159	71.2371	69.1879	70.1075	71.0415		65	66.8195	67.5936	66.6356	66.5753	64.1533	64.142	64.4328	64.4946	65.6058		65	64.9693	65.5464	64.5045	62.3454	60.5236	61.8134	62.5377	61.9125	63.0191		65	30.037	29.9356	29.8807	29.3603	29.9538	30.0378	28.7922	29.9859	29.7479		65	23.9732	23.5107	24.8625	23.7745	23.2018
66	73.5293	70.789	73.4752	75.7277	73.5365	70.511	73.6975	71.9548	72.9026		66	67.7041	66.4776	68.4037	66.1268	64.3848	65.0634	68.2418	64.0807	66.3103		66	66.3462	65.0999	64.7157	62.8304	62.9708	62.2628	62.4837	63.0989	63.726		66	28.8792	30.5331	28.2461	28.6137	27.7515	28.9523	27.7072	27.6941	28.5471		66	24.3916	24.1793	24.5151	24.0222	23.3004
67	74.9309	74.4532	73.2604	74.6083	76.7567	75.5382	74.1686	74.4559	74.7715		67	68.3037	68.7868	68.9355	68.5632	68.2908	67.5939	69.1932	67.5303	68.3997		67	66.8155	66.3562	66.0203	65.1806	64.7231	64.6363	65.8126	65.6121	65.6446		67	28.0828	28.916	29.7048	29.7234	28.9344	28.9542	29.1588	28.5678	29.0053		67	23.833	24.027	25.223	23.9796	23.975
68	74.1363	76.0506	76.2296	76.1878	74.7959	74.9549	75.041	75.0809	75.3096		68	67.7102	68.3878	68.8626	69.0589	67.2441	67.3916	68.0051	67.5987	68.0324		68	65.3295	66.2451	66.1731	65.38	63.7995	65.3844	65.8622	64.8779	65.3815		68	31.0288	30.5516	30.4611	30.3607	29.8701	30.2176	29.9943	29.2348	30.2149		68	25.5481	24.8554	27.0345	25.6805	25.3367
69	73.01	74.2639	75.4183	75.4602	73.1871	74.7004	75.0893	75.3756	74.5631		69	66.8786	67.7189	69.1148	67.6208	65.5249	66.6727	68.4673	67.518	67.4395		69	65.1159	64.951	64.2302	64.3654	63.5188	63.6668	65.137	64.5919	64.4471		69	28.9978	28.1695	28.1062	27.2048	29.3212	28.5519	28.6568	27.743	28.3439		69	23.8887	23.5828	24.6825	23.5571	23.625
70	74.6229	76.6657	77.21	76.34	76.3454	75.7997	74.038	74.5974	75.7024		70	67.6211	68.241	69.1417	68.1016	67.1536	66.8108	66.6978	66.3987	67.5208		70	65.4692	65.8221	65.1791	64.3157	63.7519	64.4109	63.8831	63.9294	64.5952		70	29.1674	28.9884	28.3506	28.9849	28.7514	27.7104	28.2508	27.6007	28.4756		70	23.249	23.5957	24.3296	23.4821	22.946
71	75.6828	76.5248	76.0954	76.6806	76.3841	76.7726	75.7476	76.7857	76.3342		71	68.113	69.5792	71.9059	68.7732	69.156	68.8943	70.9794	68.6071	69.501		71	66.5199	66.2128	67.4439	63.943	64.0634	65.5105	67.3093	66.2433	65.9058		71	30.7331	29.7426	30.2432	30.3843	30.05	29.3487	29.4149	29.6065	29.9404		71	24.0303	24.0614	24.6044	23.9575	24.5765
72	72.0362	73.256	74.0881	74.8715	72.8137	72.0159	71.232	70.6569	72.6213		72	65.4612	66.4701	67.0699	66.9964	65.6343	64.8255	66.1955	64.1493	65.8503		72	63.0694	64.5554	63.847	63.3448	61.8451	61.7904	63.2299	62.0323	62.9643		72	31.1939	31.3786	30.9477	32.0249	31.9881	31.244	31.1753	31.2113	31.3955		72	25.7484	25.7935	27.6428	26.464	25.5238
74	72.4484	72.3719	73.1195	73.7592	71.7639	71.912	72.3873	72.7101	72.559		74	65.1831	65.5728	66.7282	64.8109	64.1624	64.0163	65.0977	65.0653	65.0796		74	64.4585	64.2081	62.7934	61.9529	61.1558	61.9605	62.3379	62.645	62.689		74	28.5733	28.6294	29.3835	28.6278	28.7912	28.2496	29.3249	27.9809	28.6951		74	22.6634	23.0264	23.8551	23.2188	22.3642
75	74.0398	74.1621	74.5667	73.8558	73.3301	73.4092	74.9344	73.246	73.943		75	66.1541	65.8203	65.9425	64.1427	62.7949	64.0353	66.6657	63.6641	64.9024		75	62.1865	62.8275	61.9635	60.5222	58.951	59.5667	60.3957	60.4092	60.8528		75	26.8147	26.9178	27.1375	26.5122	27.245	26.6426	27.1262	26.2076	26.8254		75	22.7104	22.8679	24.8069	22.8858	22.4171
76	70.2399	72.0517	73.5962	70.4968	71.4958	70.9867	71.1197	70.1637	71.2688		76	66.898	66.1416	68.6108	67.4981	65.3913	64.5101	67.0945	65.2212	66.4207		76	63.7448	64.1559	65.5327	64.308	62.9858	62.3004	63.6253	63.4967	63.7687		76	30.1398	30.1835	30.0201	30.664	30.1914	29.3699	29.4535	29.0472	29.8837		76	23.7875	24.7378	25.8431	24.1606	22.4139
77	74.4438	77.72	75.5721	76.9509	73.4244	74.0935	73.9739	75.7345	75.2391		77	67.1018	68.9442	68.3867	68.221	65.0659	64.6816	65.2282	66.0014	66.7039		77	66.5006	65.3008	65.8407	64.2501	61.3522	62.2092	60.5599	62.6551	63.5836		77	28.8996	27.6746	27.4643	27.3444	28.3264	27.446	28.097	27.0763	27.7911		77	23.4087	22.1691	23.1089	21.7975	21.4348
78	75.0766	76.7727	76.6269	77.6869	74.9832	74.7145	75.2087	74.9053	75.7468		78	67.1416	68.5947	68.3584	68.1456	65.7281	66.5269	66.2707	66.8725	67.2048		78	67.1641	66.8438	66.5599	65.7575	63.5649	64.3006	64.7273	65.6063	65.5655		78	30.0965	29.4996	29.6566	29.1045	29.1884	28.8268	29.5325	27.999	29.238		78	24.2622	24.0282	25.0415	23.3143	23.5463
79	68.4729	69.9161	71.5222	70.0299	68.8872	71.031	71.8536	69.8534	70.1958		79	64.9942	66.4867	67.3405	66.1649	63.8202	65.1551	66.2723	64.8975	65.6414		79	64.9807	65.3646	65.7227	66.1823	62.6276	63.2558	63.5553	64.7777	64.5583		79	30.762	30.4716	29.2809	30.0956	29.7319	29.2122	29.7137	29.9052	29.8966		79	24.4021	23.9378	25.2991	24.7421	23.527
80	71.6971	75.9457	74.6731	75.0322	75.0398	75.3633	73.7655	73.5308	74.3809		80	64.7329	67.9724	68.1966	67.8728	64.8625	67.4994	67.957	66.9563	67.0062		80	64.2655	65.6742	65.0068	65.0583	61.558	63.5019	64.5315	63.7959	64.174		80	30.4368	29.3263	31.8905	31.561	32.0052	29.8538	30.6066	29.5443	30.6531		80	23.8894	23.8062	26.4021	24.0222	22.7591
81	75.4138	75.1348	74.0547	75.6424	73.9514	73.1007	74.9837	75.2365	74.6898		81	67.4661	65.9258	68.3659	68.1546	66.6838	66.3955	68.0715	65.2595	67.0403		81	64.9064	62.6595	65.0319	63.7329	62.4949	62.0195	64.3115	62.6043	63.4701		81	31.9804	32.6236	33.4296	31.5729	32.9392	32.0318	31.7425	30.4666	32.0983		81	24.3791	23.9438	26.269	23.4788	23.3887
82	73.0665	74.4813	76.2706	75.9544	75.6083	75.809	76.9715	75.136	75.4122		82	65.3565	66.2952	68.4459	67.0392	65.9918	65.5225	67.0268	64.304	66.2478		82	63.5525	62.8897	64.1986	63.3002	62.2361	62.2024	61.9423	61.6353	62.7446		82	29.2211	28.8137	29.3916	29.4742	29.1719	28.9635	29.3731	28.5395	29.1186		82	22.991	23.4903	24.6067	23.2063	23.297
83	72.1691	74.4995	72.1371	74.1966	72.8645	75.2136	72.6564	73.5675	73.413		83	67.4049	69.3908	70.1217	69.1845	66.2838	67.0385	67.6558	68.1577	68.1547		83	66.6824	67.9023	68.3119	66.3194	64.3467	64.4468	65.1543	66.1506	66.1643		83	28.4033	28.2423	29.4952	28.4943	28.9494	27.5981	29.1609	27.7794	28.5154		83	23.634	22.9272	24.1971	23.1317	22.9529
84	74.8106	77.9238	75.9957	76.0802	72.8005	75.5098	72.9518	74.2439	75.0395		84	67.6384	70.0637	69.7886	67.8436	66.0891	67.2257	67.077	67.7374	67.933		84	65.9898	66.6317	65.8547	64.4457	63.7225	64.9545	64.235	64.705	65.0673		84	27.9766	28.9087	28.0588	25.6577	29.8486	28.2811	26.6968	27.0889	27.8146		84	22.31	23.5438	24.7921	22.9177	22.9023
85	76.0794	77.0928	78.8143	77.3238	76.7243	76.7188	76.7628	76.7442	77.0326		85	69.2267	70.4321	70.255	68.4108	67.8639	68.0636	69.5976	68.1551	69.0006		85	66.6872	66.9532	65.3276	64.5039	64.0153	64.9098	66.2217	66.1894	65.601		85	29.2324	29.3358	28.7589	29.0138	28.0531	28.1222	29.2241	27.8845	28.7031		85	22.299	22.7153	24.933	22.9365	21.7709
86	75.1048	77.3244	78.8212	75.9952	75.359	75.8453	77.8822	76.1523	76.5605		86	69.0374	70.3403	70.0582	70.242	68.8704	69.1087	69.8612	68.3832	69.4877		86	67.9377	67.7909	67.256	66.8537	65.0561	64.8942	66.808	65.7809	66.5472		86	31.1992	29.5238	28.4438	29.3566	28.6359	27.9255	28.0399	29.1882	29.0391		86	25.7081	25.2305	25.0188	23.7366	24.2065
87	75.5578	78.2115	80.1128	78.1386	78.1323	76.9832	76.7388	76.6444	77.5649		87	69.319	70.7506	72.6558	70.5379	69.4561	68.3969	69.0387	68.7088	69.858		87	67.0115	67.2097	66.9627	66.5386	64.6439	64.9988	65.292	65.7817	66.0548		87	31.0724	31.0289	30.8343	30.3977	30.1904	30.0448	30.6495	29.9884	30.5258		87	25.7673	25.4323	25.4424	25.0139	24.9926
89	71.0521	72.7066	73.767	72.221	72.0053	73.2705	72.8322	70.7516	72.3258		89	64.5477	66.2019	67.1687	66.1522	63.6792	64.3702	65.2444	65.951	65.4144		89	63.134	64.0116	63.3785	63.3361	61.8801	62.0181	63.8643	63.0231	63.0807		89	31.3952	31.0395	30.2867	30.5432	30.9696	30.1135	29.0588	29.7199	30.3908		89	25.8278	25.4358	26.78	26.5444	25.7974
90	71.8327	73.3752	73.3127	74.4004	72.8958	73.6005	74.433	73.5534	73.4255		90	65.8411	67.042	67.6368	66.4739	65.5784	66.112	66.8447	65.544	66.3841		90	63.5777	63.9833	64.9418	62.7977	61.3231	62.1305	62.2253	62.4849	62.933		90	28.6755	28.5737	28.2827	28.253	28.2692	27.8406	27.8269	27.8429	28.1956		90	24.2158	23.7646	24.7034	23.9969	24.0714
91	76.1342	78.4883	80.477	78.6025	77.9077	77.099	77.4327	76.7465	77.861		91	69.9023	71.6095	72.4592	70.5749	68.1817	68.801	70.7595	68.9298	70.1522		91	68.6912	69.28	70.0363	68.3841	67.8966	68.2656	68.614	68.6656	68.7292		91	29.6752	30.0647	29.9756	30.0487	29.1961	29.4708	29.5252	28.6989	29.5819		91	23.0906	22.9713	24.6951	23.3403	22.9192
92	75.8274	78.5289	80.6213	79.1196	78.4648	77.4415	77.4337	76.5307	77.996		92	69.9873	71.719	72.6154	70.7972	68.4956	68.9484	70.8958	68.9393	70.2997		92	68.6983	69.2681	70.1211	68.5202	67.7367	68.3183	68.6257	68.6862	68.7468		92	29.7072	30.1292	30.0049	30.1662	29.4607	29.6337	29.5615	28.6318	29.6619		92	23.2071	23.0766	24.9617	23.6674	23.1792
93	71.3605	72.2762	73.241	72.6389	72.3213	73.7011	72.8333	73.3644	72.7171		93	65.8283	66.8937	67.3846	66.5589	64.6494	65.5844	67.5334	65.6129	66.2557		93	64.4051	65.2992	65.7528	64.6712	62.1082	62.5096	63.0953	63.5383	63.9225		93	31.0848	30.3789	30.0552	30.6794	29.9509	29.4883	29.9811	30.0657	30.2105		93	24.0785	23.4567	24.373	23.5499	23.2422
94	75.8556	77.8057	74.7208	74.1046	74.7678	77.2155	74.7507	73.8082	75.3786		94	69.2907	71.4869	69.3903	67.2861	67.298	68.7951	69.9782	68.2429	68.971		94	66.0056	66.9519	66.8829	64.8068	63.8774	65.4044	65.7261	65.3089	65.6205		94	28.1996	28.0097	27.7646	28.4317	28.6655	27.4566	28.1688	28.1027	28.0999		94	23.5918	24.7181	25.2623	23.9165	23.0938
95	74.6627	74.9663	74.7535	76.5207	74.2793	73.919	74.4621	74.5398	74.7629		95	67.0991	67.578	69.3871	68.0673	66.6145	67.3799	68.5132	67.0516	67.7113		95	65.2068	64.4034	65.3249	63.2187	62.7822	63.3504	64.9771	65.0235	64.2859		95	28.6563	27.8941	29.392	28.4951	28.7979	28.4103	28.411	27.7222	28.4723		95	24.2549	22.9444	24.3084	23.765	23.8803
96	72.1676	71.2581	70.2287	73.6876	72.3053	70.6662	70.2864	73.1568	71.7196		96	65.309	65.7636	66.2423	65.7206	64.4196	64.0602	65.3606	65.8834	65.3449		96	63.0653	63.553	61.7205	60.9744	59.9418	60.7053	60.9303	61.9332	61.603		96	30.5864	30.4607	30.9677	30.7256	31.4659	28.8635	27.1567	29.4135	29.955		96	24.7372	24.8323	23.6365	23.1334	23.3691
97	71.3766	72.6502	70.615	72.2589	72.6354	75.2079	72.9554	72.1267	72.4782		97	64.7938	66.5763	66.2445	66.2357	63.53	65.2736	66.235	65.9143	65.6004		97	62.2905	64.4273	64.0467	63.0803	61.669	63.406	63.8656	63.9001	63.3357		97	31.2571	30.1396	31.0906	30.9346	31.5556	30.2143	30.5736	30.9559	30.8402		97	23.8541	23.9708	26.0433	24.6028	24.3262
98	76.2085	77.2495	79.6337	79.5254	77.6307	78.5284	77.4153	76.6262	77.8522		98	68.4438	71.1992	72.3816	71.3833	69.043	70.544	71.587	68.6211	70.4004		98	68.4223	68.0955	68.7306	66.113	64.7411	65.7519	68.7469	67.6733	67.2843		98	30.6423	30.4439	31.2465	30.3279	30.4904	30.2977	30.873	29.392	30.4642		98	23.6683	24.1346	25.8667	23.8055	24.4308
99	73.9512	75.1001	75.6539	75.0949	74.2927	75.747	73.8977	74.1166	74.7318		99	64.9346	66.9285	67.7928	66.2097	64.8808	65.4734	66.3991	64.7487	65.9209		99	64.7006	66.2306	65.7375	64.8317	62.1845	61.5095	62.5755	62.4459	63.777		99	30.3113	29.8757	30.4829	29.4131	29.5533	29.2072	29.3347	29.3888	29.6959		99	23.6112	23.3387	24.1013	23.3513	22.8236
100	78.7035	78.9103	79.1296	79.6366	78.8678	77.9691	77.4753	76.8147	78.4384		100	69.463	69.9819	69.2816	68.4206	68.2001	68.3382	69.6594	68.3429	68.9609		100	66.5166	67.2156	66.8128	65.8906	63.8326	64.7383	67.2876	67.2069	66.1876		100	29.1396	29.133	30.3863	31.067	29.7969	30.0105	30.0474	28.9276	29.8135		100	24.1437	25.0449	26.9176	25.1995	23.442
101	75.7002	76.8238	75.6402	74.12	73.971	72.7646	73.7987	74.1499	74.621		101	67.3207	67.7393	68.2841	66.3822	64.6943	66.3617	67.554	66.793	66.8912		101	65.9175	65.3408	65.3865	62.6733	60.8905	61.9054	64.6658	64.222	63.8752		101	30.1333	30.0488	30.7031	30.3798	30.04	28.9287	29.811	29.456	29.9376		101	23.9402	24.7957	26.297	24.6818	23.9857
102	73.7386	75.4356	77.3002	75.9501	76.094	74.7113	74.3522	73.3949	75.1221		102	68.6616	69.5705	71.6777	69.533	68.0451	68.5941	69.6782	68.23	69.2488		102	67.3819	67.9774	68.8424	65.3277	65.3879	65.3998	66.4924	66.3937	66.6504		102	29.6646	30.0198	30.2562	29.8693	29.0467	29.352	28.1284	29.5135	29.4813		102	24.8947	26.0418	26.5974	25.1806	24.0804
103	72.9889	74.0097	73.4055	74.4764	75.8156	76.1365	74.0598	74.3103	74.4003		103	67.9229	68.2614	68.209	67.9362	67.9623	68.5063	67.5109	67.3388	67.956		103	65.1422	65.5824	66.2993	64.611	63.684	64.1228	66.4487	64.9291	65.1024		103	30.8019	30.0004	31.6878	30.6779	30.1568	29.331	31.2648	29.8484	30.4711		103	24.9795	24.9779	26.7846	24.5884	24.5583
104	73.9515	72.5089	72.3574	72.6525	73.2464	71.5964	70.4189	70.6004	72.1665		104	67.3812	66.7136	68.1401	67.3001	66.2992	66.2035	66.3809	65.085	66.6879		104	65.9715	66.7966	66.4703	66.2284	64.9893	64.6138	64.8315	63.788	65.4611		104	27.615	28.9716	29.6658	29.2289	28.3249	28.8628	29.375	27.8446	28.7361		104	22.3735	23.2922	24.4492	24.4361	23.0656
105	73.2274	77.0651	79.2344	76.6902	74.2627	75.6146	76.836	74.3209	75.9064		105	66.426	69.6902	71.6815	70.2072	67.548	68.2393	69.3054	66.8458	68.7429		105	62.3345	66.2185	67.0702	65.6919	63.9449	64.0563	63.6657	63.519	64.5626		105	28.2635	28.1256	28.4446	28.4048	28.9919	27.6247	28.584	28.345	28.348		105	24.4944	24.3408	25.1964	24.0617	24.477
106	72.909	75.2223	76.6936	75.3101	74.9111	75.4363	73.774	73.1264	74.6729		106	66.4406	67.4286	68.0487	67.0509	65.0313	66.0677	67.8992	65.9466	66.7392		106	66.0509	65.3184	67.3264	64.9256	61.962	61.7615	65.0011	63.2195	64.4457		106	30.5712	29.7478	29.539	29.9582	30.1016	29.798	29.8794	29.0787	29.8342		106	22.8537	23.2256	25.8981	23.7798	23.1463
107	77.7781	77.18	82.0935	79.2319	78.7857	77.7367	80.1343	78.844	78.973		107	69.4798	69.1254	72.8182	69.2155	67.8676	68.0004	72.1359	69.1867	69.7287		107	64.3713	65.6771	66.1017	63.3297	62.0037	63.3342	65.8702	64.523	64.4014		107	26.6432	27.2077	25.3001	26.1786	25.9006	26.6134	26.345	26.6012	26.3487		107	21.0456	22.0478	21.4764	22.5341	21.1013
108	76.3389	78.0188	85.2905	80.0606	77.0563	74.7238	78.0351	74.7707	78.0368		108	67.9828	67.914	72.7999	68.1698	65.0576	64.5918	68.2535	63.6373	67.3009		108	63.6127	63.2276	62.9513	61.4964	61.589	62.0059	63.1591	62.6335	62.5844		108	25.078	27.5102	24.8235	25.8808	26.6925	28.334	25.0945	28.0538	26.4334		108	20.9208	23.0535	25.229	22.2047	21.6859
109	72.2701	73.0672	73.9112	72.1231	72.4332	71.4423	70.0835	69.8491	71.8974		109	65.5244	67.2186	68.6394	65.6776	64.2419	63.9491	65.5459	64.4378	65.6543		109	63.1629	63.1236	63.8651	61.4551	59.7033	59.687	61.3929	61.2443	61.7043		109	31.4698	30.0465	30.0046	30.3112	30.8902	29.9159	30.0617	30.1505	30.3563		109	24.9067	24.4058	27.4972	25.0997	23.3582
110	70.1692	69.6812	69.884	70.6901	70.3149	69.7684	68.9192	69.0977	69.8156		110	65.785	67.1788	67.7952	66.5924	64.7203	64.9468	66.5535	65.4825	66.1318		110	65.5067	65.7113	66.8839	65.436	64.071	63.779	63.7972	64.8749	65.0075		110	30.5487	29.5287	28.8857	30.0924	29.5694	29.7999	28.1166	29.0295	29.4463		110	23.2394	22.7555	25.2433	24.3715	23.1711
111	76.7613	75.8333	75.918	78.7973	76.9005	76.0207	76.6019	77.9813	76.8518		111	68.7033	69.2287	71.2119	69.593	68.4654	69.1161	69.929	68.7093	69.3696		111	65.3319	65.3848	66.4985	65.0728	62.5997	63.5564	65.5601	64.7553	64.8449		111	27.9752	28.6551	29.7481	28.3124	28.4549	29.2582	27.3016	28.234	28.4924		111	21.9231	22.034	23.8981	22.775	21.9055
114	73.302	75.6686	75.9511	75.051	73.5408	74.5054	74.8007	73.8581	74.5847		114	67.3559	68.8796	69.3825	68.1466	66.6131	67.1664	67.8822	66.8807	67.7884		114	65.1286	66.5051	64.982	64.5481	63.4949	63.8873	64.5704	64.6418	64.7198		114	31.1475	30.4186	30.469	30.6243	31.034	30.0047	31.1048	29.8576	30.5826		114	24.0505	24.4832	26.1906	24.5304	24.5169
115	77.6035	78.856	77.5289	76.941	77.8514	76.8826	73.0841	75.5757	76.7904		115	71.0525	72.3625	72.4102	70.8572	70.7746	69.3447	69.2738	69.1746	70.6563		115	67.5245	68.6216	67.9484	67.3718	66.5132	66.3464	67.4116	66.5019	67.2799		115	27.5775	28.3549	28.8544	28.8073	27.7924	27.5144	28.6191	27.6814	28.1502		115	23.2482	23.7126	25.1667	24.4157	23.1738
116	74.9078	73.942	73.092	74.4326	75.7068	74.3723	74.3683	73.1863	74.251		116	67.6659	69.2485	70.5253	69.6673	68.2607	68.2225	68.4769	67.7072	68.7218		116	65.835	67.7048	68.5653	67.0643	64.2011	64.7226	65.3968	66.1348	66.2031		116	26.287	27.0385	27.6418	28.3055	28.4126	28.5675	26.7532	26.6608	27.4584		116	22.6317	23.3121	25.0369	24.6532	22.5329
117	73.1006	72.3637	72.4546	71.9891	71.5586	72.6656	73.0226	72.6201	72.4719		117	65.0422	67.5834	68.0806	66.5534	65.2384	66.0688	67.6257	67.0445	66.6546		117	64.5534	63.4671	62.1981	62.5542	62.0423	62.9492	64.5727	64.9477	63.4106		117	27.92	27.8304	28.6998	28.7738	29.2937	27.0573	27.003	27.9988	28.0721		117	25.2892	24.1854	24.4774	23.463	22.6426
118	76.2938	79.5645	76.5978	79.5961	76.2572	80.3039	76.3842	77.73	77.8409		118	68.0135	72.3643	72.4339	72.2625	69.3936	72.2383	72.5124	71.2081	71.3033		118	67.2193	69.0069	70.2285	67.7329	68.3928	70.7732	69.0928	68.8514	68.9122		118	28.6612	26.7509	29.4044	27.5106	30.4442	27.3673	29.5263	25.6565	28.1652		118	19.9381	21.3849	23.6452	22.5492	20.5365
120	79.3263	79.5765	80.0045	79.2694	82.6562	79.3715	79.5991	77.2025	79.6258		120	71.6652	70.5735	70.9102	68.9876	70.0118	69.4703	71.7024	68.2365	70.1947		120	69.0524	68.0118	67.1348	65.2291	64.7498	64.7416	65.7241	66.4883	66.3915		120	25.1366	29.6157	28.0385	29.3126	27.8358	29.6325	28.6637	28.928	28.3954		120	21.0372	22.7232	24.2517	23.3688	21.0667
121	76.9149	77.4268	78.9943	78.8077	78.7957	76.356	76.7683	77.8838	77.7434		121	68.9757	69.9978	71.0821	69.465	68.7147	68.5139	69.5329	68.069	69.2939		121	67.9018	68.2092	68.7115	67.4098	65.5835	66.0382	66.2947	67.375	67.1905		121	28.8785	29.0568	29.2123	28.6792	28.6011	28.7431	28.9198	28.0027	28.7617		121	23.2495	23.6271	24.706	23.1977	22.9237
122	79.4635	80.9037	82.7826	82.0915	80.8382	78.716	78.6112	79.9375	80.418		122	70.4779	70.3686	72.8442	70.73	67.4246	67.2594	69.945	69.3505	69.8		122	66.3119	65.6399	65.4625	64.5012	61.668	62.3808	65.1366	65.2112	64.539		122	28.9951	28.4433	28.5703	28.9869	29.2567	28.4177	27.9782	27.8055	28.5567		122	23.1595	23.3136	24.5381	22.8808	22.44
123	77.0586	77.2902	77.9996	77.867	77.9098	77.8936	75.893	77.5193	77.4289		123	70.4539	70.8847	71.0665	68.5616	68.802	68.9786	70.4465	67.4327	69.5783		123	67.4775	66.9958	65.7992	65.0359	63.4988	65.6338	65.7989	65.3351	65.6969		123	29.2404	28.0203	27.3	28.6192	28.4041	27.8758	28.1474	29.0843	28.3365		123	22.7244	22.2228	24.4238	22.5985	21.607
124	75.1465	75.5341	77.7452	77.4126	74.7976	76.4936	76.3606	77.1303	76.3275		124	66.566	67.6895	68.931	69.0956	66.3273	66.2667	66.8934	67.0513	67.3526		124	63.6451	66.9987	66.6041	66.1617	63.8245	63.7502	63.7854	64.0687	64.8548		124	26.7954	26.9454	27.0348	25.7279	27.2318	27.3517	26.8425	26.1879	26.7647		124	22.3225	22.3624	23.0904	22.3113	22.2553
125	78.7223	79.676	78.7386	78.9593	79.1842	77.4879	77.2467	77.4351	78.4313		125	68.912	70.0907	69.7471	69.1585	67.0377	66.9072	70.3258	69.4278	68.9509		125	65.8085	65.912	64.8035	62.6861	62.4198	63.1937	64.9391	64.8856	64.331		125	29.7919	29.7958	29.4765	29.416	27.2356	29.1649	29.0438	29.2049	29.1412		125	24.6454	24.9121	26.3682	24.1235	22.6265
126	71.7498	75.8279	72.199		71.0908	72.2159	72.0423		72.521		126	65.7124	68.3622	66.8443		61.4092	65.8498	62.7258		65.1506		126	62.0526	62.2575	62.5624		58.8875	60.8957	59.2031		60.9765		126	28.6852	26.7888	27.8233		28.5504	27.3364	27.1161		27.7167		126	23.1243	23.2794	22.3726		22.4425
127	76.7757	76.3033	76.5451	77.1912	74.3951	75.2934	74.5078	77.2211	76.0291		127	68.4842	70.5159	71.4958	69.0332	66.4031	67.644	69.0232	68.2238	68.8529		127	66.5367	68.9555	70.0564	67.3157	64.1784	65.2329	64.3813	66.3275	66.6231		127	28.2751	28.1394	28.4281	28.0097	27.8477	27.9221	27.5431	27.4639	27.9536		127	24.6265	25.0453	26.1321	24.5845	23.8451
128	81.0663	80.6296	80.8413	81.9856	78.8696	79.1838	78.5173	80.4433	80.1921		128	71.8551	71.0258	71.7462	72.6181	71.3249	69.3148	70.4288	70.6584	71.1215		128	67.6486	66.6376	66.6674	66.5205	64.5239	65.7817	65.1917	67.3859	66.2947		128	29.2022	29.3853	29.2595	29.7349	29.7814	28.7758	30.2984	29.4005	29.4797		128	25.4707	25.1509	26.6828	25.0596	23.7691
130	75.4117	76.6071	75.7752	76.1484	74.536	77.9774	76.9235	75.2758	76.0819		130	67.7668	68.9999	70.0344	68.1249	66.0931	67.8836	67.6073	67.1968	67.9633		130	64.8693	65.9875	66.6503	65.611	64.4436	65.1659	65.3936	65.3259	65.4309		130	28.446	27.7359	29.0367	28.5335	28.3011	27.7136	29.8988	27.7495	28.4269		130	23.8359	23.0958	24.5283	24.0299	24.026
131	74.9256	76.9441	75.726	74.759	76.6948	76.2385	76.8768	73.5509	75.7145		131	68.3711	68.7138	70.3527	68.1441	68.3289	68.1512	69.3948	68.2907	68.7184		131	67.7191	68.077	68.0881	66.2264	66.2822	67.2061	67.8698	66.8823	67.2939		131	29.4255	29.1396	30.3307	29.6616	29.2625	29.1549	29.444	29.1763	29.4494		131	24.1569	24.9356	26.6869	24.0767	24.5797
132	70.8905	73.6331	72.7237	71.4496	72.3093	71.8869	72.0889	70.731	71.9641		132	63.498	62.5967	62.5339	60.4371	58.6961	60.3603	64.1676	61.6561	61.7432		132	61.3412	62.483	60.829	60.7062	58.8981	60.4216	61.5152	61.3507	60.9431		132	28.1639	26.9154	27.4185	26.2321	25.9057	26.2847	26.2786	26.4397	26.7048		132	21.516	21.4382	21.7053	20.7188	21.3114
133	71.3033	72.2064	72.4635	71.7566	69.9916	71.7705	72.5156	70.9463	71.6192		133	65.9982	66.4754	66.8385	65.9383	63.4049	64.5752	66.679	65.2699	65.6474		133	63.1039	64.2409	64.513	63.4602	62.5072	61.8318	62.0732	63.1958	63.1158		133	28.2615	27.8876	28.4104	28.4741	28.5211	27.8928	28.4343	28.2631	28.2681		133	23.8939	24.5495	25.5546	24.3105	22.2456
134	76.2355	74.2937	77.4578	75.3331	74.6154	73.9363	77.59	76.4314	75.7366		134	69.4659	70.6443	72.405	69.3559	68.4345	69.5218	72.0414	69.7155	70.198		134	65.533	65.7134	67.3471	64.7075	65.0381	64.847	67.0495	65.8037	65.7549		134	27.7754	28.1758	27.3	28.7778	28.2591	28.4819	28.0113	28.9133	28.2118		134	22.2316	23.3272	24.5973	22.9723	22.2382
135	77.18	77.9507	78.9644	78.9449	76.5245	77.1507	79.5285	78.8228	78.1333		135	70.2448	71.3799	72.8403	71.6572	68.9115	69.3836	70.0157	70.5613	70.6243		135	67.3015	68.0679	69.1477	67.3352	66.7301	65.8533	65.8374	67.7859	67.2574		135	29.3343	29.0266	28.8573	28.1371	29.1553	28.0273	28.5318	28.6349	28.7131		135	22.7802	22.9231	24.3213	22.7353	21.1085
136	76.8178	76.9949	78.547	76.5153	76.0026	75.3801	77.0904	76.3886	76.7171		136	69.9719	70.1806	71.7611	69.8545	68.3491	67.6101	69.6182	68.6127	69.4948		136	66.3428	67.7887	67.7262	66.2453	63.3951	64.0363	65.5682	65.9918	65.8868		136	27.8934	28.724	28.8096	28.3817	28.2333	27.7395	28.9864	28.1509	28.3649		136	22.7363	23.4156	24.2963	23.5715	23.1844
137	73.9961	77.6901	76.058	77.6652	74.9872	74.7319	71.6735	75.4087	75.2763		137	63.9072	67.7383	67.9579	66.7302	64.8812	67.0445	66.1992	64.575	66.1292		137	61.7618	62.847	62.8053	61.8805	59.3774	61.9557	60.1155	61.1162	61.4824		137	28.8887	27.2202	29.2185	27.8165	29.0438	27.8392	29.4117	28.2597	28.4623		137	23.0303	22.8393	23.9839	23.1392	23.4248
138	71.4204	75.7318	74.4948	75.507	72.8352	74.2383	71.4938	73.6249	73.6683		138	65.5926	66.7121	67.499	67.1075	64.8697	65.1887	66.208	65.7791	66.1196		138	63.7058	64.0206	64.987	63.4479	61.12	61.2134	63.0236	62.953	63.0589		138	27.0158	27.7842	29.7762	27.7775	27.5775	27.4771	28.3689	27.676	27.9317		138	23.0802	23.2631	25.6618	23.544	22.3419
139	73.8709	72.3375	73.4083	66.0298	70.9294	72.5396	72.5358	68.1332	71.2231		139	68.2997	66.919	67.9404	71.002	63.9852	67.6807	68.1734	66.0935	67.5118		139	68.1758	68.0647	67.6468	67.1966	60.5252	65.8387	68.0804	66.5149	66.5054		139	31.1177	30.0679	31.2517	25.7736	28.4571	30.5591	29.7524	24.6819	28.9577		139	22.9853	23.6555	23.4596	20.9905	21.7019
140	71.804	72.8058	72.4027	72.931	73.451	73.0081	71.644	71.2472	72.4117		140	67.8547	67.9149	69.1144	71.5256	66.923	67.4757	67.7323	66.2059	68.0933		140	67.8538	67.8294	67.7656	67.0303	65.1339	65.4998	66.1429	66.5533	66.7261		140	29.7605	30.2139	30.9416	30.6361	30.5294	30.0693	30.3187	28.9284	30.1747		140	23.4324	23.2094	25.4283	24.1782	23.8299
141	77.14	78.9533	79.6158	78.1726	77.5478	78.3574	79.9514	77.9273	78.4582		141	70.9405	70.9703	72.8302	77.5336	70.1729	70.9504	73.3405	70.6976	72.1795		141	69.4029	69.5948	70.1763	70.819	67.9593	69.3328	69.6141	69.6286	69.566		141	29.5221	29.0839	29.8319	29.4253	29.631	29.3128	28.6987	28.3609	29.2333		141	24.0038	24.0445	25.992	23.8715	23.9695
142	73.2757	73.7057	73.8071	73.5235	72.8106	72.7107	74.3654	73.5109	73.4637		142	65.6084	65.5767	66.0436	73.3933	64.8576	64.5332	66.1908	65.1756	66.4224		142	65.0836	65.1773	65.476	65.392	63.1658	64.0161	64.3435	64.9237	64.6972		142	27.9235	29.7504	29.6801	29.4386	29.3052	28.7016	29.8988	28.5194	29.1522		142	24.6798	25.0634	27.0656	25.7793	24.0234
143	74.6533	76.6176	77.0462	76.7947	76.1364	75.8466	75.8509	76.4736	76.1774		143	68.3008	68.4575	69.9007	75.5634	68.1163	68.3779	68.4409	68.3235	69.4351		143	67.3258	67.8305	66.986	68.3121	65.5345	65.004	65.1216	66.6415	66.5945		143	30.9648	30.535	31.3901	31.0444	30.6266	30.1253	30.7868	29.8278	30.6626		143	24.8887	24.6252	26.4538	24.9606	25.1397
144	75.7168	77.5702	77.1302	76.0149	75.604	76.7549	76.5607	75.9429	76.4118		144	70.864	71.2352	72.2294	75.8299	67.4943	69.2321	71.2885	69.6081	70.9727		144	68.5048	69.1409	69.1049	70.236	65.9198	66.7652	68.1979	67.836	68.2132		144	30.8685	30.8902	31.746	30.9341	31.1033	31.1936	31.5567	29.9828	31.0344		144	24.3639	24.4232	25.5866	23.7601	22.8362
145	75.0537	76.0198	76.7464	76.8069	77.1122	76.1277	77.7948	75.3907	76.3815		145	68.0459	68.7874	69.565	75.2222	67.3189	66.7696	67.085	67.9131	68.8384		145	66.9725	67.4329	67.8073	67.9795	64.1013	63.8739	65.6447	66.2568	66.2586		145	30.6647	30.7316	30.9705	30.4701	29.5016	29.8421	29.5571	29.6226	30.17		145	25.4666	25.5051	27.0708	24.9905	25.3278
146	77.4201	78.7537	79.4884	77.5601	76.651	77.0466	78.7372	77.9652	77.9528		146	67.135	69.0808	70.2767	77.6926	66.28	67.2009	68.4488	67.88	69.2494		146	64.6001	66.6992	66.2228	67.5075	64.2062	63.9509	66.1453	64.9564	65.5361		146	31.2208	31.4068	31.2874	30.9303	30.159	30.3791	30.1242	30.5728	30.76		146	23.5261	24.6969	26.4161	23.6949	23.1357
149	71.4466	70.9727	73.2543	72.0959	72.6834	71.3923	71.2915	70.9756	71.764		149	66.379	66.6974	67.7785	71.2111	65.5274	65.9107	66.5741	65.603	66.9602		149	65.8626	66.0379	66.4298	65.991	63.6681	63.3059	64.3286	64.2176	64.9802		149	30.8018	31.0256	31.1427	32.2375	31.0665	30.8199	32.0224	30.155	31.1589		149	24.4148	24.1227	26.5484	25.136	23.5864
150	77.9855	78.722	78.5723	77.958	77.1956	78.3583	77.7637	78.3959	78.1189		150	69.387	69.9369	71.1777	78.1907	66.653	68.3787	69.6	68.597	70.2401		150	68.1489	68.3693	68.9387	68.992	65.1437	65.5501	66.522	67.5532	67.4022		150	31.3423	30.105	30.8186	30.659	30.0478	29.833	29.9068	30.2	30.3641		150	26.5693	26.6841	28.2778	26.1608	24.8007
151	78.8517	79.392	80.4854	80.012	80.3292	78.4228	78.1802	78.5159	79.2737		151	69.0565	69.7102	69.0958	78.6838	67.8469	68.4979	69.3358	68.5532	70.0975		151	67.9175	66.427	66.858	68.8048	64.5403	65.474	66.3703	66.4136	66.6007		151	30.491	30.6635	30.1517	30.8143	30.6435	30.3185	30.5307	29.5933	30.4008		151	24.6623	24.4442	25.7138	24.8475	24.1345
153	77.7354	78.8937	79.9174	78.7271	77.0669	78.7723	76.9414	78.3207	78.2969		153	71.2706	72.7528	72.9256	78.0281	70.3992	70.4007	71.7913	71.2266	72.3494		153	68.9756	70.581	70.3018	71.2486	68.2429	67.8981	69.2098	69.351	69.4761		153	32.3121	31.4791	32.5808	31.6501	31.7337	30.768	31.9798	31.2454	31.7186		153	24.737	25.0429	27.2079	25.4961	24.8816
154	74.5174	74.944	75.5621	74.6876	75.1795	74.5954	74.6752	74.8785	74.88		154	68.0852	67.8564	68.5482	74.698	66.06	65.5259	67.2593	66.5813	68.0768		154	66.9183	66.533	65.8856	67.3333	62.7647	62.4545	63.9802	64.1862	65.007		154	28.8887	29.3585	30.0339	29.2447	29.5751	28.472	29.9121	28.3915	29.2346		154	23.7567	23.4404	24.7305	23.7543	23.6634
155	73.5798	75.3738	77.6	76.0898	75.2824	74.8318	75.9049	75.9296	75.574		155	69.6014	69.1046	69.4	74.7547	68.2411	69.209	70.214	69.806	70.0413		155	67.987	68.3403	69.572	69.7037	66.3342	67.4308	68.6055	68.6371	68.3263		155	31.5373	31.1654	31.8715	30.9759	30.707	29.6778	30.505	30.1275	30.8209		155	25.4509	26.0842	28.3088	25.2786	24.9741
156	78.1099	79.449	80.0106	78.9123	78.4247	78.5781	77.9094	78.0373	78.6789		156	72.1588	72.4212	72.3481	78.0736	71.0117	71.4459	72.4818	71.03	72.6214		156	69.3451	69.7867	70.1068	71.5944	68.9173	69.1767	70.6332	69.9392	69.9374		156	31.1973	30.6274	31.8316	31.3485	30.9761	30.1421	30.6274	29.577	30.7909		156	25.313	25.8841	27.6145	26.3554	26.1957
159	71.6432	71.0761	70.5982	71.0903	72.7317	72.2928	71.038	70.4778	71.3685		159	67.5501	68.1457	68.9278	71.0605	67.1605	66.7869	67.704	67.0217	68.0446		159	66.1178	68.0997	68.8243	67.2859	65.4106	65.3185	66.3703	65.7004	66.6409		159	29.7853	29.4514	30.6165	29.5644	29.7692	29.6483	27.945	29.464	29.5305		159	24.9946	23.8555	26.283	24.3084	24.6754
161	72.5082	75.2816	78.2697	75.3858	75.1224	74.9592	72.2763	72.8374	74.5801		161	67.1119	68.2102	69.1199	72.6728	65.0645	66.0601	66.1116	66.2918	67.5803		161	68.1837	69.0394	68.5501	66.7018	65.4435	65.7923	64.8606	67.8612	67.0541		161	32.0784	32.2405	32.6825	32.2974	31.9871	32.4373	33.9178	31.4986	32.3925		161	24.2329	25.3927	28.1802	26.1747	25.0085
162	77.497	78.7307	79.6199	80.0613	79.8767	78.0243	79.1304	77.175	78.7644		162	71.5767	72.0452	72.8749	77.336	70.4099	70.8144	72.9654	70.9364	72.3699		162	69.1823	69.0583	69.4587	71.2565	66.2889	66.8966	68.064	68.7244	68.6162		162	31.0515	30.6254	31.5315	30.8804	30.4497	30.3779	30.9964	30.3177	30.7788		162	24.5676	24.5394	26.8731	25.5079	24.1133
163	74.6397	76.9303	78.289	75.6047	76.0575	77.375	75.7808	76.0422	76.3399		163	70.3962	70.4562	70.4857	75.3409	68.3356	68.4123	68.8666	69.1169	70.1763		163	67.6993	68.3371	65.986	69.7565	64.6253	64.0713	65.0443	65.8958	66.427		163	32.2805	32.1292	31.5279	33.2677	31.5024	31.295	31.7781	31.7659	31.9433		163	25.898	25.8181	28.5025	25.6177	24.5322
164	77.1574	78.1737	78.9463	79.4485	78.8711	79.1449	79.5153	77.8779	78.6419		164	68.5902	69.7466	70.3078	77.5176	67.8156	68.9388	70.1718	68.7648	70.2317		164	65.5398	68.1005	67.7878	68.6775	65.0023	66.182	67.0855	66.0286	66.8005		164	27.534	28.5658	29.7767	27.8878	27.467	29.1284	27.2655	26.8925	28.0647		164	21.7573	22.9701	24.513	22.0252	22.1747
165	74.5018	76.3185	76.1738	77.2726	75.6621	76.1451	75.8356	75.8241	75.9667		165	66.7213	67.4908	68.7017	75.163	67.0867	67.3013	68.9804	67.4404	68.6107		165	67.1902	66.5029	66.0794	67.0809	65.4398	66.6673	66.9886	67.0486	66.6247		165	28.4114	28.9418	29.1339	28.3402	28.8729	28.2865	29.6749	27.5898	28.6564		165	23.0691	22.9122	23.9865	22.9182	23.0125
166	78.3348	80.5326	81.1459	80.6625	78.8196	78.8526	79.4175	79.3415	79.6384		166	70.438	71.8055	72.4818	78.8382	68.0428	69.654	71.2451	69.8609	71.5458		166	68.7704	69.1889	68.5856	70.1494	66.6207	67.2661	67.8482	68.2185	68.331		166	29.512	29.334	28.9213	29.4551	28.5203	28.1548	29.3454	28.8254	29.0085		166	24.4029	24.767	26.5832	24.0541	23.6525
167	75.7826	76.0532	76.4884	75.7144	75.9783	76.7322	75.4701	74.3997	75.8274		167	68.9817	67.7588	68.0442	75.0912	65.583	66.3907	67.753	66.9656	68.321		167	65.6336	65.5894	64.494	67.9736	63.1004	63.4171	63.0103	64.1474	64.6707		167	29.3178	30.0013	30.0644	29.8643	29.2793	28.5972	29.9443	29.8744	29.6179		167	23.2218	23.4087	24.6145	23.0783	22.518
168	74.9715	75.4667	75.2694	74.841	73.9167	74.6407	74.1623	75.1936	74.8077		168	69.1767	68.74	69.6631	75.0826	67.5435	68.3101	68.8348	69.3863	69.5921		168	66.9839	67.3625	67.2961	69.2815	65.798	64.7647	65.5185	65.6257	66.5789		168	30.1751	31.205	30.9254	30.6859	30.6651	30.6935	31.3081	29.6621	30.665		168	24.6878	25.3867	26.992	23.9653	25.0465
169	78.5528	79.9363	81.1531	81.7352	77.4305	76.9252	76.7886	76.9681	78.6862		169	70.1319	70.6839	70.7096	77.7604	69.1897	69.5827	70.1319	69.7518	70.9928		169	70.4989	68.4099	68.596	69.9419	66.5388	67.6155	68.8076	69.0541	68.6828		169	30.9041	30.697	30.1363	30.6913	31.1814	30.2296	31.1653	30.5323	30.6922		169	26.0803	26.8206	28.2901	25.8529	24.4562
170	72.1922	73.2675	74.347	74.9234	73.7934	74.2848	73.4817	72.6962	73.6233		170	67.2883	67.5043	68.4506	72.4442	66.7021	66.4143	67.132	65.828	67.7205		170	66.8397	66.8812	66.0175	66.5581	65.0261	65.3471	64.7371	65.1906	65.8247		170	29.777	29.3011	29.6279	29.1287	28.7481	28.4198	29.1991	28.9661	29.146		170	23.7874	23.7896	24.7544	24.2087	23.9769
171	78.9944	79.8777	79.6115	80.451	79.9845	80.1983	80.1116	80.1369	79.9207		171	70.5401	72.1125	72.9809	79.5657	70.1066	70.7009	72.397	70.8464	72.4063		171	68.8951	70.2197	70.2218	70.6932	68.568	67.8024	68.6232	69.1784	69.2752		171	29.0771	28.7894	29.919	29.5971	28.29	29.0141	30.155	28.6957	29.1922		171	23.1054	23.94	25.1841	23.9239	23.6745
172	69.2005	71.6054	72.8699	71.7601	70.7404	70.6389	71.3896	71.6407	71.2307		172	64.384	65.4195	67.5722	70.4206	62.1022	63.0063	65.8251	64.6077	65.4172		172	65.5506	65.8308	64.2114	64.4959	64.1728	64.2121	64.687	65.9994	64.895		172	26.5531	25.8251	26.5663	25.7458	24.4166	25.3973	26.8649	25.2941	25.8329		172	21.8186	21.4385	23.1799	21.545	21.3304
173	78.1608	78.2647	80.1362	79.167	78.7066	78.0804	81.2857	78.9907	79.099		173	68.5205	69.0101	69.9508	78.5757	67.0365	67.9664	71.487	68.6289	70.147		173	67.7143	67.5394	67.3395	68.5747	65.4812	64.8054	67.3834	67.2301	67.0085		173	29.1437	29.8756	31.1091	30.416	29.2309	29.8764	30.4138	28.7598	29.8532		173	22.8306	23.3389	24.9566	23.7532	22.4224
174	73.9683	75.8148	75.9166	75.8761	74.3433	76.7673	74.7822	74.1995	75.2085		174	67.9215	68.0827	69.6485	74.0839	66.8677	67.4681	68.7784	66.7336	68.6981		174	66.1211	65.5525	65.5542	67.3276	63.2358	64.1011	64.2136	64.8848	65.1238		174	29.1024	28.6383	29.0592	28.8205	28.5893	27.6964	28.7548	27.5629	28.528		174	24.0785	23.0136	24.2831	23.1046	23.1354
175	73.5594	74.5656	76.8549	75.543	75.0902	74.8092	75.0016	74.1443	74.946		175	68.0802	67.5462	67.8805	73.8518	67.1757	66.9544	69.2153	67.579	68.5354		175	67.8107	67.6048	67.6226	67.8296	65.8292	65.9385	67.4257	66.8776	67.1173		175	30.6815	31.1836	30.2826	30.4032	30.2179	29.8865	30.7112	30.3076	30.4593		175	24.3331	24.4318	26.2242	24.0099	23.3485
176	72.3102	73.6658	74.2549	74.7202	74.3877	75.8162	75.5056	74.5091	74.3962		176	65.5544	66.3262	66.5518	73.4096	64.5594	65.2041	66.2564	65.0019	66.608		176	64.7058	65.1516	63.8223	65.2781	62.8725	62.8705	63.4264	63.5161	63.9554		176	31.1721	31.3915	31.3511	30.6737	30.7679	29.9091	31.0058	30.7649	30.8795		176	23.1587	22.5678	23.786	22.6785	22.0495
177	72.755	73.9577	74.3219	74.5021	74.094	75.6121	75.4819	74.8183	74.4429		177	65.5894	66.3692	66.5952	73.7866	64.5227	65.2947	66.3241	65.1338	66.702		177	64.6593	65.159	63.8679	65.3616	62.8297	62.7864	63.4561	63.4567	63.9471		177	31.3857	31.5028	31.3478	30.613	30.6014	29.873	31.0013	30.9126	30.9047		177	23.3157	22.6394	23.8638	22.6887	21.9805
178	73.673	73.9268	72.0038	73.4957	75.3315	73.9802	72.0705	73.7618	73.5304		178	65.2639	66.5703	68.523	73.7174	65.4974	65.6895	65.2813	65.186	66.9661		178	63.4133	63.9807	64.3427	65.225	61.807	62.2362	63.3579	63.2116	63.4468		178	29.1959	28.6991	30.4361	30.125	29.8509	28.4821	29.9324	29.2325	29.4942		178	23.9085	23.313	24.394	23.8567	23.4718
179	71.0144	74.0562	74.8446	72.0326	72.104	73.2127	73.3827	70.9079	72.6944		179	67.0021	67.1553	69.6405	70.9612	66.8526	66.793	67.4685	66.6877	67.8201		179	65.9826	66.2865	66.761	66.8449	64.9949	66.0428	65.91	65.3182	66.0176		179	28.2571	28.9385	28.9892	28.4403	28.4376	27.6405	28.5341	27.5768	28.3518		179	22.5059	22.1954	23.4674	23.4268	22.662
181	69.7762	70.1574	69.9602	69.598	69.7136	70.7135	72.5233	70.8923	70.4168		181	64.1992	66.0401	66.4323	70.3342	63.6137	64.2834	64.839	64.834	65.572		181	65.3465	65.5083	65.632	64.5166	62.522	62.7274	63.6729	63.5037	64.1787		181	27.6197	27.509	29.1554	28.6397	27.7651	27.7713	28.064	27.8197	28.043		181	22.5784	23.1293	23.3938	22.804	22.7756
182	73.1981	75.9117	76.7008	76.8563	73.0815	76.1608	76.4745	75.8758	75.5324		182	67.3792	68.8999	69.9469	74.5369	66.8701	68.5687	69.9539	68.4843	69.33		182	65.7621	67.0897	66.6939	67.9318	64.3713	64.8918	66.5755	65.9341	66.1563		182	30.2246	29.0574	30.3534	28.7311	29.4049	28.8224	29.9456	28.3827	29.3653		182	22.2283	22.0517	23.8873	22.1112	22.3055
183	77.6474	80.4409	77.7506	79.3741	79.348	80.8996	77.8874	79.4428	79.0989		183	71.0489	74.5301	71.9763	78.5451	71.2905	73.3135	73.5999	73.4845	73.4736		183	68.4497	68.9923	67.1235	72.2667	66.1511	67.517	68.4249	68.8396	68.4706		183	31.4265	30.2732	32.5001	31.5615	32.1473	30.9714	31.5107	30.3228	31.3392		183	24.6607	25.3855	26.6077	25.8771	26.2559
184	76.3669	78.7303	78.583	78.828	77.1761	78.9238	77.4653	77.7716	77.9806		184	69.1649	70.5394	70.6498	77.0692	69.5847	70.2059	70.7427	70.3827	71.0424		184	66.4958	67.4741	67.7024	69.7738	65.4609	66.6514	67.6709	67.7195	67.3686		184	30.3652	29.1479	30.7826	29.7094	29.8604	28.6324	29.5622	28.2763	29.542		184	24.6744	24.5418	27.2874	25.7563	24.4386
185	78.2594	78.6041	78.7767	76.932	76.9898	78.4908	77.8669	76.879	77.8499		185	69.3196	69.8271	72.1424	77.5692	68.4612	69.5138	71.9503	68.7534	70.9421		185	65.7891	65.5889	66.1122	69.0365	65.4814	67.0744	66.812	65.9059	66.475		185	26.985	27.1463	26.2571	27.5977	26.9497	27.2525	27.3131	27.7602	27.1577		185	23.1387	22.8663	23.0523	22.5823	22.1572
186	77.8516	79.3616	80.085	78.6119	78.984	80.9773	80.6852	79.4709	79.5035		186	72.5591	73.6131	72.8205	78.6613	71.7695	72.189	73.4199	72.655	73.4609		186	68.5528	68.959	68.9655	72.607	66.2026	67.8581	68.742	67.8485	68.7169		186	30.2019	28.9898	28.6574	29.7018	29.5975	28.8553	29.3922	29.1108	29.3133		186	25.5119	24.8939	27.0621	25.642	24.5798
187	78.4921	78.2783	80.3993	78.7225	78.5089	76.3672	77.959	78.2125	78.3675		187	70.0216	71.3697	73.2271	78.3523	67.9936	66.9546	71.2584	68.3901	70.9459		187	65.6408	67.2151	68.996	69.2058	64.0847	63.7364	65.2465	65.5114	66.2046		187	28.2419	28.9204	29.2635	29.4233	28.6396	29.5383	28.875	28.3791	28.9101		187	22.8699	23.5687	25.2944	23.8283	23.7762
188	77.9411	79.0493	79.7347	78.5811	78.5677	78.612	78.3953	78.0156	78.6121		188	69.8628	70.5809	72.2578	77.9783	69.5986	68.2477	70.4739	68.4771	70.9346		188	68.3337	68.2443	68.9086	69.17	67.2114	67.339	66.994	67.196	67.9246		188	31.3242	31.3375	30.9122	31.4321	30.6031	29.8275	31.6057	30.1113	30.8942		188	23.5135	23.9666	25.9985	24.1944	23.3024
189	74.6494	77.4523	80.4556	77.2856	75.5481	77.6109	76.9063	75.8323	76.9676		189	69.9313	69.3934	70.1238	75.2408	69.1154	68.7881	70.7263	69.5737	70.3616		189	67.7716	66.8558	67.2795	69.7525	63.9065	65.2913	65.9453	66.5857	66.6735		189	30.4141	30.4215	30.7212	30.8082	30.9066	30.3131	30.4805	30.2172	30.5353		189	24.425	26.0073	28.6117	26.7641	24.7929
190	74.8361	75.8165	76.7824	76.0967	76.2722	75.8616	73.8676	74.9253	75.5573		190	68.1395	67.6786	68.866	74.8807	65.9194	65.4312	66.0813	66.3667	67.9204		190	66.1622	66.0774	65.5722	67.2531	61.9581	61.7485	61.6639	63.1565	64.199		190	27.8934	27.3179	27.4848	28.2272	27.966	26.4784	27.2679	27.5436	27.5224		190	22.3636	22.1838	23.0311	22.723	21.7751
191	71.5107	73.6622	74.1278	73.7859	71.4361	73.7327	73.7171	73.211	73.1479		191	64.7909	66.9976	68.3195	72.3608	63.9962	65.2128	65.5944	64.3356	66.451		191	63.4755	65.5095	66.4095	64.5633	62.6689	63.1351	64.0251	63.5674	64.1693		191	29.9081	30.0003	30.7227	30.2688	29.7619	29.0986	30.3691	29.1269	29.907		191	24.1079	24.3066	25.6845	24.6397	24.8544
193	77.5577	78.1989	78.9687	76.6307	77.4679	78.5469	79.37	76.6201	77.9201		193	71.287	70.7827	71.5769	77.0889	70.2809	70.0776	71.1327	69.6436	71.4838		193	68.1349	67.7406	67.2765	70.4653	67.9322	68.1601	67.7107	68.1743	68.1993		193	28.6223	28.5378	28.5946	29.2142	28.8884	27.3029	27.6017	28.6891	28.4314		193	23.8081	22.9411	22.9037	22.9335	23.319
194	76.544	78.1723	78.9602	79.4166	76.6448	77.4995	76.3955	78.7569	77.7987		194	70.2607	70.4501	70.3557	77.6505	69.2249	69.0359	70.985	69.8385	70.9752		194	67.3446	66.8197	66.7186	70.0496	65.437	65.7639	67.379	66.9793	67.0614		194	26.7787	27.4721	28.8245	27.0529	27.47	26.9472	28.1804	25.7477	27.3092		194	22.9497	22.926	24.2198	22.6689	22.0145
196	73.4821	75.8276	76.6423	74.9312	73.1411	74.5733	77.3399	75.0196	75.1196		196	67.7727	67.788	69.9491	74.2509	67.1601	66.8361	70.0681	68.2152	69.005		196	66.8821	66.8569	65.509	67.9939	63.1556	64.0593	65.3936	66.1644	65.7518		196	26.979	26.6335	27.0621	27.4802	26.7532	26.8384	27.427	26.8274	27.0001		196	22.8084	22.4904	23.189	23.0411	22.0298
197	75.564	76.2011	76.5778	75.9338	78.3372	76.6602	75.6342	75.7128	76.3276		197	69.6922	71.7674	71.1796	75.6384	68.545	69.5158	70.3652	70.5714	70.9094		197	67.5491	67.93	66.944	70.1318	63.6973	65.5591	65.7787	67.2709	66.8576		197	30.1312	30.0528	28.4928	30.1773	29.8302	28.8958	29.1096	29.9663	29.582		197	24.6481	24.5231	25.0396	24.2311	24.151
198	78.8715	80.0555	81.9439	81.9567	80.6463	79.9238	83.0357	80.8775	80.9139		198	72.2927	71.4953	72.9645	79.8745	69.6964	70.7501	73.0889	72.327	72.8112		198	67.4887	67.9318	67.8274	72.3099	65.735	65.7191	69.092	68.2667	68.0463		198	29.831	30.0474	29.9039	29.1129	29.2902	29.4483	28.1259	28.8263	29.3232		198	24.5318	24.3608	25.1269	24.4152	24.3647
200	76.3554	76.5672	76.8805	77.0631	76.3635	76.242	77.0619	77.4802	76.7517		200	67.6513	68.8197	69.5985	76.9178	66.4679	66.6116	67.9586	67.9505	68.997		200	65.7511	65.7786	66.9947	67.8009	62.1942	63.4475	63.3113	64.6583	64.9921		200	29.205	28.43	30.695	30.5991	29.9873	29.2773	29.466	28.5461	29.5257		200	23.0139	22.1243	24.2863	23.0811	22.5465
201	74.5491	75.4052	75.1614	76.0235	75.3719	75.3318	76.073	75.1955	75.3889		201	66.5266	68.1945	68.4617	74.8723	65.4263	66.4977	67.9091	66.4945	68.0478		201	64.4143	65.3459	66.0189	66.5106	61.5858	62.6067	63.144	62.8857	64.064		201	28.9463	29.9368	30.9226	29.4224	28.6016	28.9406	30.0267	28.7055	29.4378		201	22.1955	22.3769	24.7456	22.8666	23.5849
202	75.4824	75.8705	76.9016	76.7072	77.0382	76.0725	76.446	75.7062	76.2781		202	68.4133	69.8736	70.1425	75.5943	69.3117	68.9681	69.9003	68.1324	70.042		202	66.361	66.9107	67.5513	68.2729	64.8781	64.7572	65.6797	65.9942	66.3006		202	30.809	30.6387	30.4279	30.7951	30.063	29.7997	30.2963	29.6153	30.3056		202	24.5322	24.4486	26.1213	25.2057	24.6777
203	70.6081	72.9258	77.3986	74.6433	72.8572	74.5855	78.705	72.7429	74.3083		203	66.1901	67.4342	69.0547	71.6755	65.6804	66.8592	68.5959	65.8346	67.6656		203	65.3287	65.933	67.751	66.0123	63.2967	64.4171	65.1333	62.8785	65.0938		203	30.7436	29.7913	29.349	29.8744	30.2118	29.3666	28.8712	29.8197	29.7535		203	25.0428	24.4502	27.3047	25.0449	24.634
204	75.6674	78.6846	80.4225	80.6716	78.0649	76.4643	78.0388	75.5803	77.9493		204	67.5838	69.5926	71.772	75.6238	67.8379	67.4372	69.8699	66.7225	69.555		204	65.2101	66.792	68.0009	67.1531	63.9532	63.722	63.5895	63.5607	65.2477		204	31.0056	31.0222	31.2518	30.6669	31.2818	29.7931	30.5882	30.2485	30.7322		204	24.0837	24.5142	26.7389	25.7912	24.2279
205	77.7933	79.4445	80.1725	79.2246	77.195	78.3396	80.5885	78.6443	78.9253		205	69.5805	70.0556	71.2475	78.2188	67.954	68.7832	71.0033	68.5524	70.6744		205	66.2249	66.779	67.2029	69.0665	65.2564	64.245	64.9143	65.0056	66.0868		205	31.2628	30.955	31.5197	30.7068	30.9153	30.084	30.1894	29.8747	30.6885		205	24.6308	25.538	27.2522	25.505	24.7271
206	76.0979	77.493	77.5744	77.899	77.1818	78.6504	78.2	78.3841	77.6851		206	68.3905	69.9673	71.3219	77.241	67.8108	70.4025	70.3427	68.9357	70.5516		206	67.762	68.5032	67.1598	68.6631	65.7563	66.4735	66.8718	68.0138	67.4005		206	27.1687	28.05	29.4098	29.3114	29.2096	28.5699	29.3577	27.8212	28.6123		206	23.6597	22.8703	24.9058	22.9903	24.0131
207	73.5917	75.2593	76.8431	76.3912	76.8724	75.7177	76.0089	75.0357	75.715		207	67.789	69.2008	69.8825	74.3137	68.3781	67.719	69.4226	68.573	69.4098		207	66.7594	66.8785	67.4751	68.181	64.0768	64.2088	66.6233	66.289	66.3115		207	29.4631	29.9264	29.346	30.3112	29.725	29.1798	29.4313	28.6874	29.5088		207	23.0186	23.0926	24.4511	22.8248	22.2509
208	77.2037	75.3835	77.8199	78.2609	77.7317	76.1366	77.0868	77.2761	77.1124		208	68.0591	68.0725	70.562	77.2399	68.39	66.3385	67.9716	67.1768	69.2263		208	65.6493	67.0907	67.5568	67.6179	63.4434	62.6284	64.1242	64.2869	65.2997		208	26.6772	28.5081	28.9662	27.0163	27.3965	27.7003	27.5034	27.282	27.6312		208	22.9179	23.0693	23.7283	21.9844	22.0755
209	76.279	78.4365	81.4644	76.7566	76.3419	75.8494	79.2266	76.6509	77.6257		209	69.8104	70.6253	72.2666	76.4649	66.4444	66.9146	70.5711	68.5042	70.2002		209	68.0329	67.2861	67.2298	69.1573	65.2178	65.9784	67.4519	67.5461	67.2375		209	28.1498	27.6069	26.4534	27.4434	27.3574	26.8758	27.396	27.5381	27.3526		209	22.9302	22.5297	23.7753	22.4496	21.8262
210	72.8056	73.6375	75.2973	73.2834	72.7843	75.1373	74.6467	73.1616	73.8442		210	64.6863	64.9815	66.6433	72.9836	64.1963	64.5276	64.4658	63.9896	65.8093		210	63.7658	62.8417	61.618	64.338	59.7699	61.4222	61.5296	62.4144	62.2124		210	28.9795	28.3206	28.7416	29.0233	29.4471	28.5671	29.5494	28.8808	28.9387		210	22.8179	22.94	23.3644	22.8838	23.1374
211	78.414	78.4933	76.778	77.5356	78.0597	79.8326	77.7329	77.7219	78.071		211	67.8806	68.23	69.6689	78.068	67.5997	68.1501	69.6707	68.5286	69.7246		211	65.5192	64.6126	64.2549	68.2046	64.1128	63.6083	65.156	65.217	65.0857		211	29.4818	30.1466	30.1675	29.1409	30.2412	29.7773	29.7589	29.1517	29.7332		211	24.2133	23.5386	23.8426	23.6169	23.0315
212	76.3445	76.5942	78.9937	75.9796	75.86	76.7717	79.517	76.377	77.0547		212	68.4272	69.1076	68.5162	76.3607	68.2104	68.4894	71.0131	67.8374	69.7453		212	66.6557	66.7696	67.1192	68.1323	63.9177	64.7304	66.4113	65.2384	66.1218		212	26.7736	27.3584	27.8119	27.7052	27.9479	27.588	27.4208	27.3857	27.4989		212	22.5282	22.5668	24.22	23.3346	22.2857
214	79.6202	80.9966	82.0159	81.4691	80.1233	80.1076	80.9535	80.8145	80.7626		214	72.0461	72.2075	72.3233	80.2174	70.4545	71.4759	73.179	71.0585	72.8703		214	68.0954	68.7611	68.3109	71.5523	67.7529	67.2349	67.4807	68.5908	68.4724		214	30.1267	29.8492	30.0537	30.612	30.5058	29.6463	30.1545	29.4586	30.0508		214	26.1723	25.5369	27.6602	25.4649	25.1055
215	72.4646	74.3669	77.8052	74.5612	73.3825	73.4845	73.2155	73.0656	74.0433		215	66.2289	67.0729	69.0905	72.7651	65.5852	65.9545	68.2783	66.5608	67.692		215	65.1162	65.0412	66.7347	66.3949	62.3403	64.6653	64.7067	64.6712	64.9588		215	29.4736	30.1196	29.3777	30.1343	29.5242	28.1525	30.0903	29.0207	29.4866		215	23.2901	23.0371	23.1855	23.7	22.1682
216	74.1842	74.1555	76.6437	73.5039	74.3586	72.3939	75.3582	74.0419	74.33		216	66.6083	66.6352	68.2655	74.113	65.9809	65.9553	68.6124	66.5179	67.8361		216	64.5778	64.6447	65.5954	66.5631	64.3227	63.1188	63.7108	63.6905	64.528		216	28.4731	28.805	29.0971	29.6576	29.2571	29.1032	28.9949	28.1713	28.9449		216	25.2318	24.1895	25.813	25.6892	24.1574
217	78.3265	78.434	77.8931	78.8793	78.5748	80.268	79.7391	77.3909	78.6882		217	70.4568	70.8603	73.2942	77.8587	69.4973	70.4613	71.276	68.9962	71.5876		217	67.7442	67.6491	68.2017	69.7265	65.8419	65.743	66.5472	66.7065	67.27		217	27.9794	28.6148	29.5265	29.547	28.5699	28.5902	28.6838	28.0945	28.7008		217	22.4953	22.4746	24.2064	23.6812	22.5203
219	75.3576	76.0773	76.7418	74.9017	74.2766	75.7808	77.0712	75.783	75.7488		219	68.3045	69.2993	69.5995	75.5703	67.1039	68.5151	70.3614	68.5362	69.6613		219	67.3614	67.7801	66.5322	68.4203	66.5375	66.6858	66.8668	66.3151	67.0624		219	31.2478	30.9497	30.5888	30.8907	30.4301	30.2948	29.2729	29.7833	30.4323		219	24.8779	25.3667	26.4899	24.4637	24.9144
220	74.5294	74.9533	73.512	74.0078	72.7808	74.5361	75.1159	75.1685	74.3255		220	67.6119	67.8141	67.8647	74.849	64.9785	66.6296	66.6737	66.8754	67.9121		220	66.2445	64.6773	64.3514	67.2437	62.3099	63.8424	64.5024	64.5748	64.7183		220	32.527	32.4661	33.4625	31.8254	31.8306	31.3791	32.1635	31.6315	32.1607		220	25.4918	25.3782	26.9927	25.2277	24.1799
222	77.0209	79.1499	77.4847	78.1878	79.7862	80.9646	81.7269	79.4041	79.2156		222	70.2284	71.2437	70.9781	78.2125	70.6285	71.7378	70.4289	69.8466	71.6631		222	67.0833	66.6961	68.0558	70.0375	67.0663	65.8078	67.1333	66.4903	67.2963		222	28.5754	27.0969	29.2987	28.6778	28.6972	27.4167	29.3699	28.732	28.4831		222	23.0631	23.3767	25.6958	24.2932	24.9659
223	78.0276	76.3768	78.3748	77.7637	76.8616	75.8579	78.1809	78.5005	77.493		223	69.7601	69.2945	69.641	78.264	67.6502	67.4883	70.1771	67.9802	70.0319		223	68.0155	66.8768	66.1691	68.8702	63.7005	64.2305	65.147	65.0726	66.0103		223	30.8656	31.0572	30.9089	30.6237	30.2317	30.4972	30.7388	29.1592	30.5103		223	24.2549	24.1044	25.1551	24.4187	23.9879
224	76.9286	76.6314	79.6781	79.2957	77.2852	77.1783	78.1647	76.3565	77.6898		224	70.4865	69.8452	72.7474	76.6425	69.7822	69.6293	72.2644	69.1124	71.3137		224	66.7341	67.4918	67.7295	69.7995	66.5806	67.1256	69.2571	67.8551	67.8217		224	27.9518	27.4998	28.69	28.8691	28.1116	28.4965	29.0132	28.4381	28.3838		224	23.5961	22.5103	24.4493	23.7682	22.5325
225	74.9031	75.7773	77.4702	76.7508	74.8969	74.2389	75.9128	75.1787	75.6411		225	68.5388	67.6751	68.6148	75.0409	66.7523	67.0437	67.8244	67.3232	68.6016		225	66.5943	66.3262	65.8825	67.931	64.3412	65.2267	64.8795	66.4868	65.9585		225	29.6471	29.5365	29.1676	29.0982	28.733	28.7437	29.427	28.2531	29.0758		225	23.7299	23.5095	25.4976	24.0002	23.0974
226	74.4665	75.9761	77.1647	75.7484	73.9763	75.0254	74.9814	75.0473	75.2983		226	68.941	68.315	70.4836	74.7569	67.5673	67.42	68.3674	67.7192	69.1963		226	65.6376	66.3762	66.8829	68.3301	63.3347	63.6909	64.6896	64.9307	65.4841		226	27.7131	28.1686	28.961	28.6484	27.5272	27.8434	27.8088	27.9232	28.0742		226	22.8323	22.9724	24.0243	22.7715	22.7257
227	77.4941	78.2351	78.4004	78.9876	79.0041	76.0302	76.1577	76.0449	77.5443		227	71.0649	70.0214	71.483	76.7695	69.6429	68.2886	71.2922	69.2409	70.9754		227	69.2497	68.7652	68.0974	70.1529	66.8509	65.7724	67.06	67.6936	67.9553		227	28.7014	29.4133	29.5324	29.7341	28.0851	29.2401	29.8431	28.5583	29.1385		227	22.5582	23.8874	24.6901	24.1116	22.9792
228	75.9743	76.5104	77.3756	76.5313	78.2561	76.2059	76.723	74.7033	76.535		228	69.5097	69.7588	71.7575	75.3388	69.3074	69.6592	70.6104	69.3891	70.6664		228	68.3986	68.1564	68.0809	69.4494	66.4014	66.65	67.0634	67.5389	67.7174		228	30.3332	30.1851	29.9909	30.5322	28.813	29.7766	29.4374	29.2525	29.7901		228	25.2622	25.4976	26.018	25.4136	24.1981
229	78.6849	77.9805	79.6476	78.9547	79.4341	78.1182	81.2885	78.919	79.1284		229	68.2485	68.137	70.3371	78.802	66.1027	67.2081	71.2496	67.6994	69.723		229	67.0719	66.551	66.9349	67.9739	64.5581	65.0895	66.1907	65.6704	66.2551		229	26.5596	28.1207	26.7685	27.0789	26.3686	27.0091	26.4082	27.622	26.992		229	22.1196	22.5346	22.9915	22.5705	21.8606
230	76.3682	79.6044	79.5739	77.8928	77.9772	78.8449	80.0615	78.2594	78.5728		230	68.0981	68.4467	70.403	77.3138	67.5524	67.5476	68.9399	67.2992	69.4501		230	66.1352	64.994	63.0643	67.6986	62.9802	62.9117	63.8191	64.7286	64.5415		230	30.1592	29.5694	30.0356	29.7249	30.1808	29.2874	29.4061	29.1783	29.6927		230	23.7115	23.8353	25.2076	24.0122	23.2494
231	80.9141	80.1046	80.4615	80.4604	80.2035	79.6877	80.3562	80.0312	80.2774		231	71.9353	73.5347	75.7601	80.4727	71.0476	71.6065	74.0864	72.0433	73.8108		231	68.6248	68.6965	69.9382	71.9893	66.2805	66.3794	68.5306	68.6313	68.6338		231	31.5553	31.6516	31.7807	31.8967	31.1312	30.896	31.2288	31.1408	31.4101		231	24.9944	24.9627	26.1875	24.7819	24.0154
232	78.8984	80.1958	79.3729	79.5739	77.893	78.2441	79.0928	79.8055	79.1346		232	70.7337	72.592	72.0623	79.3519	68.213	69.8982	72.4505	70.9253	72.0284		232	67.5787	67.63	67.1814	70.8295	65.3553	65.3951	66.9669	66.877	67.2267		232	29.9398	29.3732	29.6218	29.7219	29.5912	28.1617	28.5941	28.8995	29.2379		232	24.1549	23.1596	24.3236	24.1326	22.9876
233	75.8231	77.8897	79.698	77.3272	75.3103	77.3443	77.3684	77.3351	77.262		233	69.3282	70.4314	71.8007	76.5791	67.6314	68.551	70.9686	69.0723	70.5453		233	67.8013	67.962	67.5294	69.2002	64.5063	66.5892	67.6252	67.6279	67.3552		233	30.985	30.4982	30.4832	29.865	30.5377	29.6922	29.9126	29.9556	30.2412		233	24.8304	24.4883	25.4408	24.3575	23.5214
234	75.1455	75.8136	75.9458	75.729	77.6468	76.756	78.4786	76.4996	76.5019		234	66.3253	66.7835	67.7266	75.8225	65.5867	65.4894	67.1819	65.1978	67.5142		234	65.2399	65.5832	65.2303	65.7615	63.7385	62.9143	63.5191	64.186	64.5216		234	27.7229	27.3661	29.7073	29.5309	27.2273	28.4974	29.7329	28.3553	28.5175		234	23.0008	23.1471	24.4012	23.4532	22.6545
235	74.9149	77.8719	77.8275	77.4779	77.7276	77.8835	77.9375	76.5234	77.2705		235	68.7014	70.3528	70.9516	75.7191	68.8794	70.1085	71.3402	68.9874	70.63		235	67.0976	68.2418	68.0335	68.8444	66.4497	66.9774	66.6767	67.1856	67.4383		235	28.5945	28.2714	29.1116	28.6395	29.4646	27.8293	29.1351	28.2675	28.6642		235	24.001	23.8846	24.4738	24.0746	24.1995
236	78.6883	80.7145	81.5082	78.9617	78.8375	80.924	79.7855	78.9524	79.7965		236	69.5592	71.4741	71.3302	78.8203	68.3358	69.6612	71.5	68.6199	71.1626		236	66.1548	67.2293	66.8069	69.0896	64.7184	64.9266	66.0293	65.2055	66.2701		236	28.9403	28.6221	29.4464	29.4301	29.1018	28.7703	29.236	28.706	29.0316		236	24.0499	24.2902	24.9884	24.3123	24.6442
237	73.218	75.8329	78.2292	75.7676	73.8685	74.2171	76.1217	73.7824	75.1297		237	67.894	67.1064	68.6796	73.5002	64.5533	65.3107	66.9294	65.1876	67.3951		237	63.8395	63.4555	63.8764	66.5408	62.1361	61.6792	63.4759	62.8555	63.4824		237	30.4459	29.5479	30.4303	29.9823	30.5775	30.0446	29.7742	28.8132	29.952		237	22.8439	23.2971	23.9286	22.0543	21.7817
238	70.9962	72.8309	73.8619	72.8724	71.5058	72.1514	72.3832	71.602	72.2755		238	65.3253	67.1763	68.6341	71.2991	65.622	65.0557	65.1758	64.8001	66.636		238	66.2219	66.4234	67.2763	65.0627	63.0962	63.4153	64.0161	63.7083	64.9025		238	30.0184	30.1789	30.6418	30.4444	29.8427	29.6423	30.4193	28.9578	30.0182		238	24.1005	24.5391	26.7216	25.578	23.8459
240	76.9649	77.7257	80.7285	80.0481	79.1652	77.3501	78.0832	78.318	78.548		240	72.404	72.2253	74.6492	77.6415	71.5617	71.0168	72.4727	73.406	73.1721		240	69.4381	69.9594	70.8186	72.905	67.6905	68.3782	69.323	69.9468	69.8075		240	28.4697	29.6163	27.9834	28.0165	28.5424	28.3421	30.0501	27.6918	28.589		240	23.8327	23.6298	24.7062	23.716	23.3838
241	79.301	80.3904	79.6995	79.0194	78.6891	78.995	79.7702	78.1776	79.2553		241	72.7038	72.71	73.2074	78.7393	71.2373	70.8078	72.1044	71.0753	72.8232		241	69.2696	69.6918	70.3114	71.8896	68.2647	68.672	68.9449	68.5777	69.4527		241	29.5088	29.3779	30.7475	29.6822	29.101	28.9132	29.2289	29.3438	29.4879		241	24.6285	23.3172	25.3529	24.1627	22.7721
242	76.3416	77.5207	77.1328	78.0618	77.1097	78.269	77.9596	77.0104	77.4257		242	68.787	70.0177	70.7899	76.676	68.3011	69.1988	69.8709	68.5521	70.2742		242	66.8813	67.6619	66.4777	68.6695	66.5077	66.6581	66.7631	67.1171	67.0921		242	30.4038	29.2355	29.4971	28.9055	29.9303	28.9697	29.5013	29.2378	29.4601		242	22.6567	22.6624	23.9961	22.3125	22.7702
243	75.7942	77.0352	78.1711	77.985	78.4303	77.985	79.52	75.6613	77.5728		243	67.9609	69.7802	71.2359	75.7278	67.2442	68.0334	69.2689	67.6523	69.6129		243	66.9155	67.301	67.9236	67.8066	64.1624	64.7766	65.4574	65.4883	66.2289		243	29.4983	30.4092	30.4279	30.757	30.5088	29.4603	29.7068	29.4354	30.0255		243	24.0552	24.4455	26.8359	25.8402	25.0068
244	76.4203	77.5992	79.3313	78.3391	77.9909	78.1904	79.2522	77.9327	78.132		244	69.8064	71.216	72.6394	77.1765	68.916	69.8978	72.4968	69.8965	71.5057		244	68.8039	69.1107	68.8756	69.8515	66.3604	66.8855	67.9265	67.2664	68.1351		244	29.8609	28.6902	28.5192	29.4904	28.2622	28.5815	27.6815	27.9343	28.6275		244	23.5207	22.8686	23.8525	22.6899	22.9671
245	76.7004	78.5778	78.296	78.3278	76.9973	80.4583	80.9027	78.7329	78.6242		245	67.1918	68.8017	69.5595	77.7166	66.6792	68.543	70.8939	68.8059	69.774		245	64.2171	65.0783	65.5476	67.9989	61.7282	63.8234	66.1877	65.1553	64.9671		245	30.3864	29.6885	30.6601	29.9731	29.7145	29.5211	30.1398	29.1383	29.9027		245	22.7768	23.5715	24.9564	23.4819	23.1907
246	75.7007	78.0725	79.4915	77.9633	78.1839	77.9336	77.8481	76.5409	77.7168		246	69.1568	70.4333	71.5024	76.1208	69.5528	69.0084	69.7208	68.2258	70.4651		246	68.4974	68.4854	67.1857	68.6913	64.796	65.4417	65.7821	66.0975	66.8721		246	30.9898	30.0378	29.8372	30.6525	30.4793	29.3383	29.5237	29.9852	30.1055		246	26.1498	26.1958	27.2465	26.0888	25.3133
247	76.8831	76.5655	76.7239	76.1135	75.6736	76.278	76.5044	76.6984	76.4301		247	68.5012	69.6589	69.401	76.7907	66.9324	67.4493	68.4891	67.2121	69.3043		247	66.3733	66.7905	66.4151	67.8567	63.482	63.2212	64.0668	64.4036	65.3261		247	29.9967	30.7503	30.7075	30.5816	29.9837	30.2135	30.1766	30.0157	30.3032		247	24.5776	23.715	24.7387	24.4054	23.8589
248	73.6894	74.2862	75.4308	73.5798	72.9247	73.3754	75.6244	73.2226	74.0167		248	66.9245	67.3004	68.7538	73.456	64.7449	65.9546	67.9476	67.2521	67.7917		248	64.4875	64.7699	64.5278	67.0883	60.4329	62.8036	63.2285	63.4356	63.8468		248	28.3717	28.8021	29.8949	29.4533	28.6058	28.2382	28.2603	28.1656	28.724		248	22.9287	22.8849	23.7292	22.7403	22.4107
249	77.6608	78.9656	79.3296	79.0224	79.4664	78.9681	80.1181	80.0072	79.1923		249	72.068	72.102	72.2766	78.834	70.4598	70.684	73.4204	72.5261	72.7964		249	67.8544	67.6842	67.4	72.2971	65.0755	66.7072	68.0471	67.6222	67.836		249	30.4898	30.2441	30.858	30.3363	29.8388	30.1698	30.6324	29.999	30.321		249	24.0518	23.6281	25.0325	22.9135	22.9989
250	78.8988	81.0005	83.2601	79.8602	80.4816	81.2567	83.044	81.0643	81.1083		250	72.2133	71.9867	74.5904	79.9815	70.8191	71.3982	73.4901	71.3157	73.2244		250	68.5746	69.1232	69.1634	71.7645	66.4603	67.2827	67.4979	68.0685	68.4919		250	29.8464	29.8298	29.0943	30.0847	30.0533	29.4614	29.2792	29.4986	29.6435		250	24.3395	23.8579	24.5912	23.8195	23.7993
251	72.9328	75.5328	73.9616	75.6047	74.4517	75.767	76.5577	74.48	74.9111		251	67.4319	68.8161	67.6291	73.7064	68.0841	68.5862	68.0472	67.1255	68.6783		251	65.73	66.0727	66.1321	67.2787	66.3667	66.3792	66.5002	65.577	66.2546		251	31.026	29.814	30.3404	30.4336	31.0832	29.7512	30.337	29.633	30.3023		251	25.318	24.3872	26.133	25.6497	25.5874
252	77.6545	76.5131	77.4336	76.0304	77.3515	73.8188	75.3995	73.8056	76.0009		252	69.8462	69.533	72.0251	75.7301	68.7927	66.9444	67.8865	67.9095	69.8334		252	66.09	67.0916	67.7456	68.8779	61.6522	62.7654	63.8305	64.4557	65.3136		252	29.2566	30.4317	32.1317	31.3206	29.9935	30.8074	32.7105	30.3755	30.8784		252	23.3526	24.2879	27.2484	25.0136	22.3807
254	75.0965	75.8209	76.9607	75.3907	75.0207	74.4018	75.7476	75.7646	75.5255		254	70.2195	69.4873	69.9624	75.4306	66.3708	67.292	68.8831	69.4999	69.6432		254	66.0775	66.3927	65.8838	69.8597	62.5716	63.0665	66.006	65.0093	65.6084		254	29.4754	28.9949	29.0374	29.3872	29.663	28.6915	29.0186	27.8616	29.0162		254	22.3767	22.8775	25.241	23.7257	23.5387
255	73.6474	74.0119	75.0257	75.1026	74.076	74.2695	74.2841	75.3985	74.477		255	67.2831	68.0035	68.1431	74.5229	66.8338	67.3124	68.0733	68.0176	68.5237		255	65.1015	64.7001	63.7949	67.6503	64.8476	64.5285	66.3513	65.2617	65.2795		255	29.3166	29.6575	30.7819	29.5529	29.0161	29.3219	29.8481	28.0981	29.4491		255	24.6004	24.4761	25.9729	24.4475	24.2405
258	73.2437	74.8014	76.0655	74.7163	74.2721	73.9553	75.3879	74.0145	74.5571		258	67.8767	68.8454	69.6811	73.6291	67.6354	67.3729	68.5077	68.6406	69.0236		258	65.9146	66.8474	66.9398	68.2587	64.6042	64.5914	65.9078	71.2232	66.7859		258	30.3978	30.0658	29.8785	30.3445	30.1327	30.1733	29.9273	28.8028	29.9653		258	25.4004	25.1028	26.0237	25.2038	24.7986
259	74.3631	76.3698	76.392	74.1077	74.2275	74.9085	73.9676	73.7552	74.7614		259	67.0959	68.4109	69.5168	74.0591	67.3519	66.7452	68.2057	67.3674	68.5941		259	65.6333	66.2339	66.4482	67.2316	64.4829	64.5733	64.0703	65.1024	65.472		259	29.5617	30.0804	29.6174	29.2394	29.4384	27.7925	29.0783	28.8038	29.2015		259	23.4199	23.5709	25.0095	23.4879	23.6216
260	74.1081	75.1461	75.4103	75.2995	73.9816	74.6894	74.6708	75.0892	74.7994		260	68.0697	69.1397	69.4971	74.5987	66.8209	67.9247	69.6086	68.0084	69.2085		260	66.8957	67.4671	68.491	68.039	64.0913	65.5364	65.7093	65.8323	66.5078		260	30.8655	30.9159	31.8066	30.536	31.4859	30.4977	31.7833	30.1421	31.0041		260	25.0991	25.2085	26.7305	25.1438	24.3383
261	73.5128	75.4413	77.5932	75.7638	74.4185	74.1036	75.8059	73.9189	75.0698		261	68.3377	68.1129	69.7872	73.7159	66.4981	66.2128	68.5126	68.0102	68.6484		261	65.31	65.6488	64.4564	68.174	62.0999	63.2903	64.0726	64.5058	64.6947		261	29.8962	29.7227	29.4488	28.7806	29.1915	28.5429	28.8	29.1827	29.1957		261	24.0672	24.9109	24.7743	24.667	24.3183
262	73.801	72.4606	73.447	72.0314	72.6719	71.3163	72.3363	73.5274	72.699		262	67.7015	66.4819	67.3148	73.6642	66.3286	65.0538	67.9428	66.1964	67.5855		262	65.8222	65.5516	65.0268	66.9489	63.5514	61.6471	63.7487	64.7566	64.6317		262	27.9411	28.2915	29.0231	27.6513	27.3992	28.4889	28.286	27.7455	28.1033		262	22.7362	23.6267	24.1721	22.7154	22.4827
263	75.7321	76.3275	76.6328	76.89	75.8363	76.4813	77.4446	76.866	76.5263		263	70.3148	70.7522	69.8767	76.299	68.702	68.9154	70.1891	69.3632	70.5515		263	67.3825	68.0196	67.3438	69.839	64.7979	65.5554	67.4508	66.5975	67.1233		263	31.7084	31.8884	31.3733	30.9562	29.9332	30.5394	31.408	30.3047	31.0139		263	24.9862	24.5426	27.0784	24.3077	23.6865
264	78.4621	79.7838	80.5128	80.3409	80.1078	80.6792	81.3317	79.2263	80.0556		264	72.7829	73.4762	75.4976	78.8442	71.6438	72.2098	74.4412	72.2473	73.8929		264	69.448	70.3238	70.7997	72.5151	68.111	68.8034	70.2875	69.0084	69.9121		264	29.8244	28.899	29.2673	29.7663	28.5923	28.4486	29.8036	28.9094	29.1889		264	23.2072	22.954	24.563	23.1747	22.4097
265	76.9613	77.3558	77.4228	77.8439	77.3092	76.5833	76.2518	77.8667	77.1993		265	73.5149	72.6378	73.0068	77.414	70.5216	70.8933	72.2392	71.4984	72.7157		265	68.5123	68.6381	69.1821	72.5066	65.9785	67.2694	68.674	68.5032	68.658		265	30.4217	30.8695	29.6007	31.5024	30.8283	30.6512	30.5554	29.9966	30.5532		265	25.0815	25.5481	27.5846	26.685	25.4767
266	70.6382	72.3529	72.3116	71.5652	72.4723	72.8364	71.1522	71.1769	71.8132		266	67.2142	67.321	67.8586	70.9076	65.2922	65.2848	66.0508	67.005	67.1168		266	66.1739	66.4973	65.8263	67.1096	65.2102	63.9933	64.8067	65.6876	65.6631		266	29.3789	29.2177	30.319	29.3969	29.619	28.9254	30.075	29.1461	29.5098		266	24.5455	25.0808	27.8705	25.287	24.3667
267	78.3994	78.7187	80.5633	80.0513	78.7718	79.8169	78.7056	79.7719	79.3499		267	71.008	71.1294	74.3721	79.0856	69.2299	69.8249	72.8247	71.1203	72.3244		267	65.4635	66.1245	66.9277	71.0641	63.6295	64.1887	65.0263	65.9081	66.0416		267	30.9033	30.6976	29.443	29.8614	30.7669	28.9342	28.7757	28.613	29.7494		267	24.5831	24.4346	25.0551	23.9833	23.3051
268	72.7856	73.9223	73.9395	74.1141	73.5359	72.389	72.4031	73.0256	73.2644		268	66.3642	66.8865	67.6923	72.9056	65.0679	64.5686	64.926	64.4692	66.61		268	64.0323	63.1757	63.0952	65.4167	61.3509	61.1518	60.6876	61.9939	62.613		268	27.8603	28.9907	29.3036	29.3951	28.6147	27.8918	27.81	28.5268	28.5491		268	23.0663	24.2751	24.7014	23.7615	22.8118
269	77.7815	76.7232	79.4852	77.8931	75.8259	76.9302	79.2907	76.9605	77.6113		269	68.9923	68.9791	69.975	77.371	68.8242	68.3667	71.8827	69.3707	70.4702		269	67.6315	67.1549	66.3866	69.1815	64.9782	65.891	65.9374	66.4892	66.7063		269	28.1135	28.5331	26.8979	27.9677	28.7648	27.87	25.7255	27.7251	27.6997		269	25.3411	25.3788	25.5985	24.7169	24.5765
270	72.7838	72.7535	74.7789	75.6662	74.43	75.1815	75.4276	75.3189	74.5425		270	67.6204	68.3855	68.667	74.0513	67.0197	67.8311	69.4383	68.0503	68.8829		270	67.0598	67.2149	67.5986	67.8353	65.0994	66.1922	67.5008	67.0014	66.9378		270	29.7453	30.1402	29.684	29.2636	29.783	28.7555	28.7092	28.8475	29.366		270	25.1304	24.4127	26.5776	25.4868	25.3677
271	79.3726	80.7135	83.5572	80.3697	81.4342	81.248	83.3313	79.6593	81.2107		271	71.295	71.662	74.0436	79.5159	71.2816	71.7615	74.6074	70.1087	73.0344		271	67.9776	67.3706	68.828	70.7018	66.0033	67.2084	68.9984	67.0454	68.0167		271	26.7209	27.7647	27.3387	28.6113	27.5689	27.8531	27.5214	27.618	27.6246		271	22.3013	22.8424	23.5631	23.4303	22.3294
273	72.5431	72.057	72.682	74.2562	72.811	71.3877	72.0941	73.026	72.6071		273	67.3136	67.071	68.0075	72.7846	66.4998	66.1354	67.1982	66.0923	67.6378		273	65.9473	64.4449	65.0494	66.703	61.2487	62.6784	64.0029	64.0456	64.265		273	29.8578	30.2121	30.4112	30.4878	30.0804	29.2735	30.0653	29.6746	30.0078		273	23.5054	24.0124	25.2063	23.3742	23.1753
274	78.5575	79.8796	79.4506	79.0152	78.3158	78.4428	79.6976	79.018	79.0471		274	72.702	73.3858	72.5097	78.7877	71.8121	72.239	71.8044	69.3647	72.8257		274	68.509	68.7199	68.1871	71.0333	69.021	67.8146	67.6646	67.1721	68.5152		274	32.6786	30.7948	31.2126	30.7244	32.1978	30.4297	30.8882	29.9859	31.114		274	25.2645	25.2114	25.5435	24.7442	27.1038
275	73.3066	73.4343	74.6376	73.0692	73.5029	74.8647	74.1697	73.1945	73.7724		275	67.9774	68.2138	69.9251	73.2505	67.478	67.3035	68.7442	66.7773	68.7087		275	67.2771	66.562	66.059	67.3773	64.3177	65.2758	66.0219	66.2743	66.1456		275	29.4728	29.2323	29.0173	29.1672	29.4937	28.8	29.3412	27.8919	29.052		275	23.5173	24.0152	23.924	23.8905	23.9633
276	77.3336	77.912	78.2307	77.6342	76.9167	76.5661	77.5614	78.1805	77.5419		276	68.7904	68.3961	69.0705	77.7571	66.0607	65.9201	68.3879	67.6554	69.0048		276	65.2933	65.3817	62.9985	68.2229	62.8187	63.2831	64.4029	63.512	64.4891		276	29.8256	29.6147	30.1959	29.5115	30.0269	29.2212	29.722	29.2835	29.6752		276	25.3442	24.8293	26.6398	23.8979	24.6169
277	74.7261	76.1669	76.5394	76.6058	76.5693	76.3931	77.0018	75.4598	76.1828		277	70.5117	69.0833	71.0498	75.0929	69.9419	68.9417	70.1594	68.794	70.4468		277	67.9512	68.2613	68.4786	69.6528	66.0833	66.6225	66.7455	67.3299	67.6406		277	28.695	29.8681	29.766	29.591	28.9947	28.9938	30.0851	29.0835	29.3846		277	23.1613	22.9483	24.8172	23.2408	23.0209
278	73.4627	74.4116	74.8202	73.2319	73.8125	74.8843	77.5868	74.2122	74.5528		278	66.806	66.8843	67.0035	73.8375	67.2899	65.9577	66.7228	66.2332	67.5919		278	66.195	65.9635	65.8483	66.5196	64.2324	63.8348	64.5945	64.9189	65.2634		278	28.4032	28.6385	29.162	28.0858	28.1574	27.8019	28.586	28.6143	28.4311		278	23.4965	23.8654	26.1917	24.2132	23.3403
279	77.3441	77.6658	78.3052	78.5604	76.4923	78.4497	77.3672	76.9764	77.6451		279	72.0201	73.3892	74.4277	77.1603	70.427	71.0084	72.4571	71.1088	72.7498		279	69.9362	70.4492	70.6423	71.5644	68.0058	68.4114	68.8485	69.364	69.6527		279	30.2461	30.9449	32.1829	31.1467	30.8446	29.7354	31.5087	29.8693	30.8098		279	25.2247	25.1731	26.6468	24.9574	24.7182
280	76.9082	76.8517	78.448	77.8965	78.0711	77.8715	77.276	77.3392	77.5828		280	70.6627	71.5958	72.4327	77.1237	70.2593	69.9537	71.1273	69.522	71.5847		280	68.623	69.1916	69.0992	70.0924	66.9477	66.5362	67.2402	68.0644	68.2243		280	28.9117	29.31	31.0525	30.206	29.3196	29.1627	30.2997	28.3257	29.5735		280	23.2427	23.1945	25.178	24.4428	23.9051
[truncated: 74 more columns]

## Sheet: Inner retinal layers
NFL																						IPL + GCL																						INL
	PARAFOVEAL											PERIFOVEAL											PARAFOVEAL											PERIFOVEAL											PARAFOVEAL
	3mm											5 mm											3mm											5 mm											3mm
SUBJECT	SUPERIOR	SUPERIOR NASAL	NASAL	INFERIOR NASAL	INFERIOR	INFERIOR TEMPORAL	TEMPORAL	SUPERIOR TEMPORAL	ALL		SUBJECT	SUPERIOR	SUPERIOR NASAL	NASAL	INFERIOR NASAL	INFERIOR	INFERIOR TEMPORAL	TEMPORAL	SUPERIOR TEMPORAL	ALL		SUBJECT	SUPERIOR	SUPERIOR NASAL	NASAL	INFERIOR NASAL	INFERIOR	INFERIOR TEMPORAL	TEMPORAL	SUPERIOR TEMPORAL	ALL		SUBJECT	SUPERIOR	SUPERIOR NASAL	NASAL	INFERIOR NASAL	INFERIOR	INFERIOR TEMPORAL	TEMPORAL	SUPERIOR TEMPORAL	ALL		SUBJECT	SUPERIOR	SUPERIOR NASAL	NASAL	INFERIOR NASAL	INFERIOR
1	31.6819	31.2392	25.2396	31.9983	32.3743	28.7676	22.5783	29.4669	29.1683		1	52.0014	53.5183	39.8782	56.2091	45.9746	35.5798	22.6267	36.8957	42.8355		1	100.649	100.509	99.77	102.552	101.576	105.092	99.9429	102.545	101.58		1	81.9096	83.1488	96.9775	80.737	73.9124	83.6464	92.7114	81.9462	84.3736		1	47.9095	44.3925	43.2095	44.3017	48.445
2	32.1868	32.3921	26.728	27.8954	31.3427	31.2647	22.3456	28.339	29.0618		2	44.6982	58.7062	40.4819	54.4665	49.9459	37.7444	23.2345	33.2349	42.8141		2	89.6919	91.4261	84.9194	88.4617	89.8095	85.8906	79.988	89.2537	87.4301		2	76.1486	73.705	83.196	70.5639	72.5519	74.6551	81.1862	74.494	75.8126		2	42.1919	40.3135	38.7364	39.7517	40.3302
3	34.3828	28.9395	22.3621	27.0618	31.8567	25.8758	16.1417	26.9399	26.6951		3	55.417	64.9283	44.4355	57.5745	54.6735	35.0989	23.5539	36.2764	46.4947		3	102.236	102.994	88.5283	101.511	99.9969	101.284	86.5629	100.736	97.981		3	83.5117	81.7278	96.9652	86.0607	73.3932	84.1453	92.71	81.0597	84.9467		3	45.0017	41.9295	37.1939	41.5783	43.7546
4			25.9778				21.3502		23.664		4			37.0323				21.8977		29.465		4			89.0193				88.035		88.5271		4			88.7658				71.463		80.1144		4			38.7605
5	32.9758	31.4858	29.2572	29.512	32.3057	29.5871	20.8422	28.4931	29.3074		5	44.5797	49.786	40.8831	53.322	46.249	33.5316	19.7393	31.4139	39.9381		5	104.368	102.298	98.1707	101.173	102.695	103.244	93.0747	102.591	100.952		5	80.5757	83.441	92.2952	82.3867	78.2057	78.9336	77.7447	77.9955	81.4473		5	42.4814	41.1566	37.9828	40.4096	41.4346
7	31.4303	30.1128	26.2548	30.6345	31.8814	29.1214	20.7205	28.3926	28.5685		7	44.187	50.9548	40.8082	53.9872	47.2697	36.2295	20.9126	31.4089	40.7197		7	97.4371	97.524	95.1515	98.0104	98.9083	101.491	91.1911	98.458	97.2714		7	73.7475	80.8363	87.2459	77.7964	69.9594	77.957	77.1436	71.9926	77.0848		7	39.6147	38.7314	39.4531	38.0276	39.0086
8	32.8604	30.1821	26.78	29.325	30.8585	26.0666	21.9362	28.9103	28.3649		8	47.0474	50.7395	41.1055	52.7071	41.2086	29.6682	22.5093	35.0002	39.9982		8	89.1686	92.7476	92.5657	95.2804	91.8887	85.4813	89.1472	90.808	90.8859		8	70.1062	76.1722	86.6086	73.0814	66.6443	71.8016	71.256	68.9045	73.0719		8	36.1694	37.1538	38.8863	38.0456	35.9103
9	34.8792	35.453	27.302	32.1782	33.038	27.2418	18.9795	28.4201	29.6865		9	47.9599	61.8513	41.2428	61.7846	52.524	36.9825	23.1032	34.722	45.0213		9	104.979	103.395	103.135	102.495	102.399	100.854	90.5849	102.437	101.285		9	78.8756	80.0901	96.4893	81.832	77.8019	89.5367	92.4234	82.4257	84.9343		9	43.4846	43.7072	40.1467	42.2444	39.9329
10	32.2135	30.6053	27.0502	30.9898	31.0601	31.2705	22.019	30.801	29.5012		10	44.4937	48.6441	42.6383	50.62	48.9309	37.289	23.8947	34.0401	41.3189		10	91.1551	90.7349	93.6872	94.4013	90.8147	91.1455	83.5042	88.6992	90.5178		10	71.148	80.5825	88.8386	77.4114	77.3483	79.6099	76.5571	74.3507	78.2308		10	42.3621	40.0828	40.0927	40.7568	41.3311
11	34.3575	29.4067	25.3872	31.4953	34.1342	27.1491	17.834	29.0611	28.6031		11	55.0576	65.946	39.8839	65.9398	53.9386	38.7899	22.1246	36.5864	47.2833		11	104.139	107.444	106.561	107.815	108.262	110.677	94.8514	106.953	105.838		11	85.6912	80.7216	95.4985	85.4207	84.3339	87.1562	90.4214	86.0132	86.9071		11	41.8486	42.2294	42.948	43.0058	40.2649
12	36.4327	32.9268	27.1455	34.113	34.8427	29.6843	20.0229	29.2692	30.5547		12	46.5726	56.6298	45.065	61.009	49.3884	36.3404	20.7802	34.1902	43.747		12	100.531	103.239	102.454	104.113	107.523	106.494	93.4931	101.005	102.356		12	75.1519	78.9619	88.875	82.8867	78.1351	77.1755	80.1939	75.3673	79.5934		12	42.8434	44.255	42.1698	42.823	39.0758
13	30.6263	30.8431	25.6505	32.7524	30.8416	27.7091	20.7238	23.8913	27.8797		13	33.8363	42.7894	38.3071	47.8791	39.7593	30.2394	20.9283	25.802	34.9426		13	85.6997	91.2334	97.0421	92.3723	92.655	93.7937	85.9491	86.6803	90.6782		13	62.807	68.5479	79.2262	67.8223	68.2727	64.4682	66.8967	64.3787	67.8025		13	41.1838	43.7608	44.5046	43.133	39.7089
15	31.715	31.1509	27.0572	31.0255	32.2476	27.7271	20.9453	27.4032	28.659		15	43.1262	54.9097	38.1536	56.3604	44.9829	32.7776	22.9042	34.8201	41.0043		15	104.612	102.721	99.1594	102.608	101.811	99.4807	93.87	98.9688	100.404		15	82.5392	84.3625	91.9693	77.0439	76.6946	76.7925	82.4613	77.261	81.1405		15	40.1112	41.6072	38.533	40.8455	42.0739
16	30.1742	28.8335	25.0808	27.3984	28.1531	25.5517	19.167	26.4919	26.3563		16	44.46	50.1136	39.0405	52.0018	43.9295	32.7082	18.5351	31.1772	38.9958		16	93.348	94.5329	85.2426	89.6441	93.4834	97.1096	87.4799	93.736	91.8221		16	72.8355	77.8213	89.6973	80.4722	67.8862	77.2526	81.6017	73.7026	77.6587		16	37.7867	38.603	33.3582	34.2433	38.2211
17	32.7615	28.8698	23.611	27.9569	31.1415	25.1677	16.218	26.95	26.5846		17	51.6962	59.5542	46.368	55.0382	44.0062	35.2821	20.0227	32.8487	43.102		17	90.5353	93.6962	90.1853	89.7976	85.8679	90.4577	83.1131	89.4783	89.1414		17	76.4191	78.2802	88.5233	70.8686	57.3953	77.8548	82.6342	74.4664	75.8052		17	37.8596	36.684	36.0702	37.8739	40.5185
18	35.1788	35.6649	30.6072	30.202	33.5273	26.1182	23.968	29.391	30.5822		18	49.6556	64.2655	47.6868	57.5189	44.9325	31.9621	21.1235	33.8149	43.8699		18	98.0458	99.2218	95.8536	97.7653	97.9864	95.1806	86.6981	97.3553	96.0134		18	71.033	73.4522	82.3938	72.0651	72.4358	82.2267	83.6455	71.83	76.1353		18	39.4664	40.1231	38.5267	37.8003	38.5218
19	32.4444	30.362	26.9523	30.4533	33.4799	30.9414	23.763	26.7301	29.3908		19	41.7973	51.6633	43.6011	54.7047	47.5363	37.533	28.8339	33.7435	42.4266		19	98.2389	100.267	97.7664	96.741	95.2808	99.298	90.2622	94.7096	96.5704		19	74.566	81.0594	85.2932	76.1075	67.4564	76.0859	77.2048	76.4631	76.7795		19	41.8004	42.2446	45.2787	43.326	41.4627
20	30.8452	29.5257	23.2857	28.9141	30.8576	25.3634	17.1559	25.901	26.4811		20	46.3295	62.4782	41.5916	54.8498	39.638	32.3605	18.2662	30.8839	40.7997		20	98.4121	97.2084	93.1596	95.6778	97.2052	95.488	92.6465	97.8802	95.9597		20	71.1517	70.1363	77.1253	67.5424	71.4955	71.2393	79.3894	74.1859	72.7832		20	45.5219	46.5386	42.295	42.1489	41.9187
22	29.2357	26.2695	24.5466	28.2602	29.8745	24.5803	18.3178	26.4744	25.9449		22	42.1423	49.4232	41.4938	42.6682	38.8766	32.1335	21.8917	31.1117	37.4676		22	90.0472	91.8463	89.7916	91.9438	87.8564	88.5914	80.1097	87.9374	88.5155		22	76.0405	78.8565	90.4381	73.27	65.5359	77.4689	75.8618	75.9613	76.6791		22	38.6923	36.4497	37.6241	37.2246	36.9087
23	33.5567	33.1955	28.8622	32.5602	30.7638	26.0725	19.5128	27.4756	28.9999		23	49.8687	61.9291	46.1478	59.6503	43.7644	32.5866	24.4907	33.4828	43.9901		23	106.5	103.556	105.993	102.409	101.628	100.961	97.016	102.811	102.609		23	72.0954	78.86	85.9141	74.0959	68.2041	79.4594	83.8893	80.1104	77.8286		23	43.7478	45.0562	44.309	42.8554	41.138
24			24.249				20.702		22.4755		24			43.8722				18.9033		31.3878		24			96.7147				90.4794		93.597		24			90.7494				87.8584		89.3039		24			41.4596
25			27.3067				20.978		24.1424		25			40.2478				21.2656		30.7567		25			75.1554				70.6312		72.8933		25			86.3776				78.767		82.5723		25			39.7584
26	31.6546	30.5513	25.7844	32.0801	31.6191	29.6712	20.2296	28.2511	28.7302		26	35.3002	46.3337	45.0281	45.4592	37.8066	31.7004	22.265	31.2863	36.8975		26	93.1747	96.2414	89.6166	93.0029	95.5767	92.3427	78.378	89.7323	91.0082		26	71.3602	83.0901	74.9475	77.1853	71.8108	70.2524	73.5797	71.4182	74.2055		26	40.2422	42.182	40.218	38.9873	41.6526
28	28.8701	26.6084	22.0719	29.0033	27.7951	22.3971	19.7892	28.0547	25.5737		28	41.7757	46.6972	42.831	52.3943	39.6109	29.172	22.6484	32.5753	38.4631		28	88.6141	90.5221	88.7907	88.7752	92.7488	90.4641	83.0435	87.3251	88.7854		28	72.4423	74.2638	82.5227	77.2498	69.0129	74.5565	71.7362	69.3782	73.8953		28	38.7573	37.9337	37.3604	38.4011	38.4101
29	31.3288	32.9499	30.1283	30.7054	31.5361	23.9692	24.04	28.0388	29.087		29	40.4892	53.4833	44.3153	51.4109	41.1429	30.8905	25.0089	33.934	40.0844		29	95.053	97.2397	99.0794	98.5985	96.0355	95.1773	91.1434	95.9424	96.0336		29	69.7966	74.9671	82.1325	74.6833	63.6981	73.4034	76.7916	70.5034	73.247		29	45.8696	43.5946	42.6711	46.091	45.2886
30	29.6314	29.5706	23.9199	30.9426	33.1381	29.8345	16.3819	26.313	27.4665		30	45.5043	51.9445	37.3754	51.0425	37.5893	34.9812	21.0996	31.279	38.852		30	95.9708	97.399	100.994	98.994	93.8603	99.4416	90.0011	95.1867	96.4809		30	69.523	77.2631	92.0735	76.6318	76.2903	78.0435	77.6674	74.6875	77.7725		30	43.846	43.3788	42.9337	42.8325	43.1914
31	27.8852	27.0492	23.4873	26.4777	26.0131	26.4028	21.5561	25.4511	25.5403		31	43.3127	46.903	41.1435	42.7391	40.4122	34.0686	23.3583	34.6292	38.3208		31	85.8139	88.1952	91.1628	87.7422	79.1996	85.5625	78.7058	83.0198	84.9252		31	67.0358	72.5551	80.922	64.4588	53.897	62.3006	69.1371	62.986	66.6616		31	37.1092	36.8481	36.1258	38.8188	40.969
32	32.6279	31.8964	27.6304	30.588	32.6236	28.9746	23.6148	28.82	29.597		32	42.1656	51.9089	39.042	52.7459	43.8486	34.4359	24.5137	32.6116	40.159		32	98.0532	98.5857	93.6942	94.5838	97.4693	97.9167	86.9392	95.6134	95.3569		32	74.1293	78.9792	93.0679	77.8784	71.4199	78.5102	78.7549	78.8987	78.9548		32	44.0462	43.0684	40.4925	41.4009	44.5474
33	34.3122	28.0637	30.8976	32.8086	33.9894	28.2961	24.0122	28.9691	30.1686		33	48.1511	48.8427	45.9469	56.853	45.7625	33.6126	24.4664	39.1291	42.8456		33	93.1004	93.6194	89.4585	93.263	94.8706	91.5325	88.5152	94.2851	92.3306		33	75.6757	77.7826	82.0361	76.7792	70.7522	79.9973	79.6053	71.3434	76.7465		33	39.2792	36.7313	35.0279	37.6049	40.2081
34	31.3136	28.176	27.1529	27.6868	30.3204	28.0464	21.3704	25.8811	27.4935		34	41.5747	47.2154	40.7958	44.9182	38.74	32.5012	24.4967	31.332	37.6968		34	92.9084	92.4295	92.3494	89.4629	87.3349	89.5866	84.6228	89.2454	89.7425		34	68.705	74.5355	87.2845	69.8625	58.7361	69.1429	75.2918	69.7737	71.6665		34	40.2123	39.5059	37.89	38.8434	38.7854
35	33.266	31.6877	27.6403	31.2354	32.4804	29.3303	23.8017	29.578	29.8775		35	41.8496	51.2563	44.5259	57.1737	46.0332	35.8725	22.716	32.3347	41.4702		35	89.5106	86.4462	84.0126	91.1655	87.6478	88.6181	75.5211	88.2237	86.3932		35	68.546	70.1044	79.17	69.0059	63.2369	71.6901	66.4618	59.4893	68.463		35	43.0922	40.4449	36.0178	38.8151	40.2327
36	34.2765	29.6003	27.1924	33.1265	30.7719	23.1164	16.2471	26.7718	27.6379		36	47.5327	55.7221	44.2244	56.377	40.0047	29.1783	16.7522	31.2198	40.1264		36	106.777	104.34	102.95	101.532	105.307	100.836	93.4858	103.768	102.374		36	82.2402	81.963	91.0212	81.0639	82.9956	82.0023	86.6657	81.3773	83.6661		36	40.8118	43.5863	40.5493	41.6987	38.3329
37	30.2803	29.1955	25.9318	29.7077	30.7198	26.9093	22.7982	26.5045	27.7559		37	38.1807	48.2157	40.7018	49.4559	37.669	32.5177	26.064	31.6562	38.0576		37	91.2308	94.2841	90.3761	94.2517	93.4235	94.0803	82.686	95.3922	91.9656		37	69.0996	72.9473	83.8098	73.5087	69.4703	69.9836	71.3353	69.5216	72.4595		37	39.149	38.277	35.5565	37.8863	37.5956
38	33.0882	30.9451	28.0809	31.5538	33.1821	28.8033	25.3411	26.5555	29.6937		38	43.5675	51.1111	40.5512	54.4864	42.8491	35.304	30.4595	31.3748	41.213		38	99.3613	100.089	98.5079	99.7616	99.4573	102.64	91.3431	100.295	98.9318		38	74.7867	73.1448	82.0873	76.0048	73.4494	79.9591	78.1193	77.7053	76.9071		38	41.2012	38.2849	39.0354	37.9691	40.9301
39	31.1373	28.6705	24.7829	30.0485	28.3642	21.1572	20.2956	28.7111	26.6459		39	41.1285	53.0279	43.2318	54.9073	40.6192	28.1069	18.6694	31.5072	38.8998		39	94.6115	97.8432	101.033	96.6986	85.4662	95.1639	94.4283	99.4247	95.5837		39	73.626	74.6773	84.3235	72.3328	62.7625	75.4711	79.7518	74.2405	74.6482		39	42.2364	45.6367	45.2046	44.2058	46.311
40	31.4432	26.7555	23.5034	28.4629	30.042	25.3396	16.8844	26.6387	26.1337		40	44.7284	54.0393	43.1826	53.5616	47.492	34.4662	18.4257	32.9325	41.1035		40	97.8537	94.5866	89.2149	98.9193	94.3642	93.372	79.3487	98.0562	93.2145		40	78.7315	82.8419	93.9933	79.9742	76.3013	85.7676	90.7903	77.3287	83.2161		40	44.6561	42.7813	38.0325	42.4386	43.1785
41	33.2868	31.0319	24.018	29.8758	31.4006	28.1383	20.5477	27.0305	28.1662		41	39.7463	49.4849	39.9091	49.1115	44.4992	32.9503	23.3678	30.691	38.72		41	92.3009	95.6327	95.7661	94.9802	96.9202	99.5273	91.6461	97.1101	95.4855		41	68.4059	67.402	79.1885	71.2999	63.2641	68.3792	72.4747	70.0197	70.0542		41	43.3623	41.276	45.2157	43.4407	44.2092
42	33.1138	31.2221	26.2084	30.9475	32.6013	28.6727	19.7198	28.6334	28.8899		42	51.7685	59.4047	37.9433	52.0132	48.716	33.1546	20.1108	33.9331	42.1305		42	96.8735	97.0239	90.8892	94.8356	97.7984	90.4527	83.1663	93.051	93.0113		42	71.8803	79.3589	83.6469	73.7736	70.9107	71.6624	76.4566	76.6744	75.5455		42	38.4614	40.7887	38.3239	38.5766	38.3086
43	32.4517	29.0955	26.1979	28.9469	30.3879	27.4442	19.4251	27.224	27.6466		43	47.787	56.1493	45.6061	55.963	48.3068	35.3624	22.0639	32.4974	42.967		43	99.1756	96.3028	93.8986	97.033	92.4799	94.6992	85.1192	95.0523	94.2201		43	70.5188	79.5311	84.9155	77.8196	77.6962	78.9796	73.7928	73.3726	77.0783		43	43.3572	42.4346	41.4313	39.6225	38.343
44	30.895	30.618	25.5314	30.3786	29.1812	25.1848	16.9102	24.6945	26.6742		44	44.417	56.4106	42.7706	52.6931	41.2689	29.7778	20.4722	28.5042	39.5393		44	102.697	102.65	100.428	104.418	102.079	102.637	92.8046	97.9112	100.703		44	71.5161	75.3043	88.3443	75.7529	72.2257	79.593	79.0516	73.3346	76.8903		44	43.1788	44.6374	45.155	43.4497	45.0356
45	30.7788	28.6933	20.6709	26.6182	30.0956	26.1854	17.163	25.4196	25.7031		45	44.0098	57.7399	39.2346	55.5948	50.8858	37.8489	20.5237	30.0213	41.9824		45	94.8482	94.8624	86.8791	93.8069	91.0538	97.2988	84.7863	91.9973	91.9416		45	73.8901	76.1291	92.3875	82.4659	67.829	79.1449	87.1451	73.3904	79.0477		45	37.4894	36.3209	35.2424	37.1958	37.6584
47	30.6759	29.0227	21.2654	33.4829	31.7469	25.8425	17.1234	29.0911	27.2813		47	44.4101	53.5318	44.9751	57.9231	42.0274	33.8938	18.2723	33.665	41.0874		47	102.683	101.868	98.4423	100.4	101.681	103.237	98.8291	99.9132	100.882		47	71.4753	79.6887	90.4225	74.5949	70.1235	80.3295	84.353	72.9202	77.9884		47	46.0514	45.3995	43.1615	44.3652	46.4018
48	30.7949	28.5387	23.7689	31.6304	32.8775	24.1703	19.5772	27.4236	27.3477		48	43.5227	52.3459	37.6562	50.6841	46.2045	28.9798	19.7508	29.8751	38.6274		48	100.814	96.2542	96.7849	92.8967	98.1423	93.1364	85.2351	94.2156	94.6849		48	66.2368	74.1825	84.5332	69.5385	75.2577	71.8744	75.8242	70.8882	73.5419		48	39.0328	41.765	40.0813	41.5967	38.9773
49	29.0843	27.4607	26.0556	27.0458	27.608	22.8888	18.8733	24.6392	25.457		49	38.7218	46.6642	43.1197	42.5368	35.7015	26.4613	22.5766	29.5779	35.67		49	93.1046	95.6515	95.0943	96.1075	94.6272	94.9464	87.9845	92.0188	93.6918		49	72.3565	72.0069	82.7578	72.9352	66.869	74.3212	76.4343	68.1114	73.224		49	44.794	43.7903	40.6374	42.938	46.7011
50	31.6195	27.9065	21.5813	27.8061	31.1176	26.9976	19.1932	27.2179	26.68		50	47.5381	55.7969	44.9859	58.3177	53.0568	38.5172	22.2933	31.4371	43.9929		50	92.0991	96.4465	97.4829	93.2397	92.6409	93.3778	84.6717	95.7722	93.2163		50	75.8957	79.8874	89.5231	78.1583	75.6438	78.903	80.4545	78.0748	79.5676		50	43.6535	45.0081	42.4737	39.5752	40.666
51			32.1642				33.9048		33.0345		51			47.6915				42.8235		45.2575		51			94.6446				95.6209		95.1328		51			70.1046				67.4683		68.7864		51			45.3169
52	33.7648	25.4216			29.3985	20.8073			27.3481		52	37.9341	39.9467			42.0079	20.2091			35.0244		52	91.1023	98.7253			91.1261	82.6015			90.8888		52	64.2417	71.7271			63.8765	68.147			66.9981		52	39.4206	43.9103			40.8077
53	32.1075	33.1514	28.4899	32.3654	32.3132	28.9759	22.7586	29.7352	29.9871		53	42.4287	51.3935	41.9518	46.5526	44.2739	32.8137	20.4642	31.6604	38.9423		53	90.9547	94.4013	94.4361	95.2679	90.6021	93.5524	85.897	92.869	92.2476		53	71.1885	71.3759	81.0041	72.3945	70.0839	75.2764	77.8564	71.9822	73.8952		53	39.3433	39.6297	41.9803	40.7834	41.3695
54	29.0383	27.463	21.371	26.3005	31.3072	26.3613	18.4285	24.111	25.5476		54	44.7209	48.6612	37.8787	48.0678	37.7972	31.9015	20.7976	31.3797	37.6506		54	91.3615	92.9204	90.4136	91.9034	101.05	91.628	79.73	89.5205	91.066		54	73.2739	70.5509	81.8981	74.11	72.8749	72.8196	70.4963	74.4034	73.8034		54	40.596	42.1707	39.1722	42.2326	43.0794
55	32.3215	30.8031	26.1914	32.4817	32.3203	27.7349	20.3539	29.8168	29.0029		55	52.5529	61.5707	49.4745	55.8219	45.2026	35.6353	23.1612	39.8475	45.4083		55	105.317	101.409	99.4332	101.202	98.7895	103.398	95.7501	105.066	101.296		55	81.8934	82.8125	85.2827	72.7492	73.9263	80.593	85.1744	82.1586	80.5738		55	43.1144	40.6775	41.3478	41.5556	42.1184
56	32.7158	31.8436	26.9703	28.1432	29.352	31.1821	23.2925	27.7875	28.9109		56	38.3552	49.1186	40.141	42.8299	40.7089	33.8565	24.0266	31.2755	37.539		56	94.5078	90.3984	85.3812	91.2612	90.0125	94.8184	80.1801	89.3633	89.4904		56	70.0807	76.4622	81.2607	70.5625	65.2246	70.7339	70.7411	66.3908	71.4321		56	39.5771	35.643	36.2391	36.8425	38.6609
57	31.5769	32.2068	29.9197	31.0958	30.6464	28.5805	18.9142	30.6337	29.1967		57	41.7245	50.9102	50.9241	49.1614	46.2235	34.827	20.6221	31.8702	40.7829		57	98.8214	98.3352	95.6986	99.2781	95.3953	99.6898	90.5516	96.8524	96.8278		57	73.5412	84.4314	92.9411	83.0315	71.6576	81.3692	81.8754	75.4906	80.5423		57	40.7953	37.6758	33.8111	36.7384	37.4502
58	30.9916	31.7406	25.9221	26.6669	31.7193	30.0437	17.1111	25.9856	27.5226		58	39.4697	49.2615	43.0765	52.8226	44.3438	36.1392	16.4463	32.0825	39.2053		58	101.903	98.3635	95.1581	100.673	100.395	100.419	94.1241	101.009	99.0055		58	75.1288	77.2477	88.967	79.7121	62.2025	71.1658	87.5982	73.8694	76.9864		58	40.4479	38.1956	37.1487	39.5064	41.5782
59	32.928	30.0234	25.0558	30.3903	32.3155	29.0098	19.751	28.1707	28.4556		59	38.3846	46.1044	39.9711	49.3741	43.3733	33.7364	17.9288	30.6567	37.4412		59	88.138	84.7005	81.5549	85.6183	86.3197	85.9171	79.3861	85.2897	84.6156		59	64.4875	66.1634	71.9954	61.0453	64.1445	63.2441	66.6688	59.6429	64.674		59	39.7343	39.5355	38.0616	39.6775	40.5916
60	33.5577	29.9925	28.2898	32.1044	33.3788	28.5829	22.3575	28.4467	29.5888		60	39.6878	49.3251	45.6088	49.9835	39.0682	32.2613	23.2446	32.1368	38.9145		60	98.2695	99.2137	107.387	103.795	101.476	97.5566	90.7357	94.7497	99.148		60	68.8399	69.915	84.2818	72.4044	67.7436	71.5738	75.6698	67.4829	72.2389		60	45.5628	43.9745	44.7695	44.9224	43.5609
61	32.9473	28.9524	21.4991	29.74	33.0205	25.4654	21.106	29.5548	27.7857		61	52.0515	62.8876	44.3078	61.9894	53.8617	36.3948	23.7926	39.1592	46.8056		61	92.0929	91.7845	88.0761	95.6377	90.6312	91.5495	77.2711	87.5386	89.3227		61	73.9931	73.7046	88.7844	74.0794	68.5028	79.6167	79.9174	75.8704	76.8086		61	38.5713	38.1796	38.48	37.5785	41.8444
63	38.9168	30.3102	27.2778	29.5627	34.0142	28.6384	22.1132	30.9418	30.2219		63	53.0863	58.1778	41.948	52.5578	52.4843	37.9381	22.8205	36.2	44.4016		63	93.1	96.7579	94.1066	95.2719	92.9011	95.0622	88.6686	96.8867	94.0944		63	74.6782	78.7819	93.2512	79.5984	73.5123	84.2088	83.8755	77.6664	80.6966		63	38.3714	36.7955	36.4154	35.9965	34.2142
64	33.0469	31.7143	25.1694	31.4518	31.2649	27.6032	21.1941	29.5353	28.8725		64	42.2681	51.0601	38.9863	50.4639	40.4699	32.1438	22.25	31.8499	38.6865		64	92.6987	91.071	94.2485	93.1768	88.5869	87.3943	80.5281	87.6685	89.4216		64	66.0013	65.7728	80.3307	69.1327	63.281	64.3203	66.3226	63.8838	67.3807		64	37.4605	36.2941	36.2603	37.8339	38.0441
65	31.1088	31.5012	21.0577	27.8352	30.2044	27.1963	18.7196	27.3901	26.8767		65	40.0084	50.571	33.6199	47.3223	41.7228	33.5116	18.3255	31.6342	37.0895		65	87.8684	87.125	83.3862	87.2282	83.9587	85.6136	79.2888	84.9179	84.9233		65	72.7682	68.3073	76.3802	65.0332	62.3318	66.6683	67.8704	65.6299	68.1237		65	39.2111	37.0713	38.4317	36.2425	38.0951
66	38.1795	28.4227	26.4339	31.9601	36.0245	27.3146	21.0541	26.4536	29.4804		66	47.2811	54.3904	46.5654	58.2183	53.6225	38.0694	23.8104	31.0417	44.1249		66	91.968	95.8046	89.1986	95.3114	93.2854	99.228	87.8558	96.6051	93.6571		66	78.6204	83.006	90.395	85.1212	77.1743	84.6079	94.976	81.7279	84.4536		66	40.4139	38.3341	34.8147	38.6263	40.0402
67	32.718	28.9744	26.7009	32.2571	32.392	27.5079	21.4386	29.1832	28.8965		67	52.7941	53.1126	50.6217	52.9148	46.5225	33.0008	22.7926	36.1433	43.4878		67	90.6903	87.1373	90.9413	88.3576	87.2855	89.3826	82.2166	88.3329	88.043		67	67.7214	77.1516	81.4286	72.1408	70.1634	75.8623	74.9243	70.5625	73.7444		67	40.7498	39.5582	38.0199	39.5248	39.9637
68	32.5573	31.4818	27.5334	31.6943	29.8812	27.7101	21.0668	30.0515	28.997		68	47.7177	50.9806	43.7869	49.4819	40.6592	32.3065	21.4953	33.5355	39.9955		68	102.732	104.14	110.274	103.198	98.7929	99.5839	91.8694	99.3918	101.248		68	83.7251	79.2118	91.2077	75.7458	70.7275	73.4636	72.9041	67.1561	76.7677		68	44.4282	45.6333	45.6979	44.0824	44.804
69	30.8989	31.1694	26.1712	28.7406	30.7383	27.1843	21.1837	27.185	27.9089		69	45.5957	53.4082	38.5437	49.1538	43.112	33.7179	22.9485	32.9631	39.9304		69	92.4008	91.234	90.3324	91.9716	92.0469	93.1138	75.9314	90.2609	89.6615		69	78.385	75.1632	83.8782	75.2279	67.1757	75.5685	73.3943	78.0468	75.855		69	39.638	37.4852	36.8136	38.9479	39.2001
70	30.5364	30.7301	27.7569	29.6547	29.7987	28.7872	21.8271	27.1995	28.2863		70	37.0678	45.3096	40.5901	49.9263	43.1447	34.0682	23.8971	28.4723	37.8095		70	92.8388	92.7657	92.7596	96.4268	91.7312	93.7166	86.5935	88.4938	91.9158		70	61.5914	72.2059	89.544	76.2531	72.1438	72.4618	73.582	54.2625	71.5056		70	38.284	35.9575	38.0079	37.0992	38.8717
71	33.173	28.6776	27.3873	27.8883	31.6894	28.2965	25.8518	28.9359	28.9875		71	47.4582	56.8067	45.966	50.9813	49.0887	35.7971	23.7217	35.7889	43.2011		71	98.0207	96.5825	94.0388	97.9293	95.6142	96.986	84.9065	96.2218	95.0375		71	73.112	77.4745	87.7936	77.0096	74.2767	77.0575	77.5715	68.8564	76.644		71	41.1017	39.9496	37.9774	40.5289	40.1498
72	29.9355	29.1776	21.3213	28.133	34.2608	27.9565	17.3813	24.376	26.5677		72	49.5336	58.2843	41.3795	59.7454	47.9279	33.4917	22.5528	32.1928	43.1385		72	98.8309	99.7779	91.7997	97.1055	98.9973	100.586	91.348	97.5424	96.9984		72	80.7651	86.2425	100.079	86.4169	82.3769	84.0375	82.5156	83.2643	85.7123		72	36.6894	40.4548	38.2842	39.387	40.9192
74	29.5685	29.0094	24.1798	28.4579	31.9251	28.3765	20.4764	28.9044	27.6123		74	39.1964	45.8183	39.0368	46.2812	44.7854	34.8828	23.5404	33.0164	38.3197		74	89.1836	87.0228	87.2456	85.9393	83.7714	83.8091	76.2076	83.1153	84.5368		74	65.4387	70.7039	79.8645	67.2638	66.322	69.5718	64.3063	65.2276	68.5873		74	34.8016	36.1044	35.5555	35.6412	35.161
75	34.718	30.7842	26.0474	28.1932	32.2059	26.9086	21.5733	28.108	28.5673		75	44.9235	52.3629	41.4947	42.9653	38.9452	30.7314	23.4941	32.833	38.4688		75	89.095	92.8854	90.1002	89.785	88.1061	90.688	82.9839	93.5678	89.6514		75	71.3845	73.6971	82.8332	70.2839	66.2579	71.6068	75.1652	68.4949	72.4654		75	39.7861	39.2615	38.4842	38.0806	41.1247
76	32.5691	28.2433	24.5657	26.961	31.1451	27.2743	18.837	28.2816	27.2346		76	47.9552	49.3708	39.657	54.0318	52.0797	37.3382	21.6648	34.1804	42.0347		76	90.2222	94.3597	90.7668	93.2674	91.5135	92.1264	80.3405	91.6156	90.5265		76	68.9801	72.6154	92.2747	80.3782	68.5307	72.5058	77.9091	66.9695	75.0204		76	39.9912	37.7209	37.1403	37.335	37.2074
77	31.2514	28.7292	24.2737	30.6587	32.2385	27.4344	16.6154	28.7529	27.4943		77	46.5611	56.2089	41.8014	58.1848	44.3647	31.5365	17.0226	32.0952	40.9719		77	101.876	100.207	97.8739	101.4	101.728	103.095	95.8078	103.73	100.715		77	85.9318	90.8482	98.5458	83.9991	74.3885	82.4657	83.1868	83.397	85.3454		77	42.9414	42.6588	43.7004	40.1841	41.0867
78	34.0475	31.0931	26.2934	29.743	31.8238	28.5352	19.8426	26.9321	28.5388		78	44.0672	51.945	47.3924	49.5477	39.0435	31.0953	21.7343	31.6857	39.5639		78	96.544	99.6641	100.464	97.1173	96.1574	95.3339	88.142	96.3793	96.2253		78	65.9299	70.1667	76.4873	61.604	60.9375	61.326	66.2798	62.0964	65.6034		78	40.3283	40.4963	37.298	40.6071	38.9296
79	31.8023	31.143	28.901	30.9929	32.7776	28.9098	22.3987	29.4608	29.5483		79	43.4809	53.1704	41.5144	53.8339	41.0377	32.7058	25.1021	34.3531	40.6498		79	88.8946	90.6909	90.2899	90.7321	88.3558	88.1098	81.7055	88.8118	88.4488		79	66.0061	67.5244	73.9223	66.4885	67.4219	67.3973	67.4588	64.6021	67.6027		79	39.685	41.1386	40.2167	39.4362	39.4383
80	35.7664	33.9104	25.3446	32.6842	34.8503	32.1519	18.0312	29.0527	30.224		80	45.2178	68.8121	44.373	68.6642	59.6984	41.0041	21.833	30.6007	47.5254		80	106.967	100.454	95.6115	100.386	99.2829	101.836	93.2107	100.203	99.7439		80	70.4522	72.9322	91.2589	75.5998	76.0613	81.1722	84.4209	75.4887	78.4233		80	44.8334	42.8423	38.762	40.4684	44.7638
81	28.7597	24.5192	22.1099	29.6941	25.5735	23.2082	16.7706	27.3193	24.7443		81	46.3766	49.1598	44.58	53.3288	41.1171	31.148	19.4173	36.5573	40.2106		81	83.1379	87.4093	82.2171	88.1257	82.0127	82.9587	67.2168	82.3203	81.9248		81	61.1775	73.1108	81.0455	63.7905	56.1173	68.1326	73.0119	64.7545	67.6426		81	38.4141	37.3583	36.3984	36.0028	41.5708
82	29.4264	28.4525	24.0838	28.5789	30.368	24.3008	20.9191	26.0321	26.5202		82	36.2412	46.1695	40.6526	48.5472	47.2348	30.3104	20.8674	27.3143	37.1672		82	85.6385	91.5978	94.1574	93.0625	91.6247	88.8255	79.5792	84.8742	88.67		82	69.6743	74.2425	83.3605	74.5303	67.8705	71.6342	72.6749	67.0516	72.6299		82	40.2232	44.7559	44.2953	43.9197	39.9279
83	31.9245	33.3284	24.7796	30.5249	32.8426	28.2342	18.5633	29.05	28.656		83	39.6255	56.4882	41.5348	55.2623	40.9976	33.7209	21.8139	31.8586	40.1627		83	100.511	99.343	97.7617	97.899	100.077	97.5484	89.634	97.562	97.542		83	71.8415	71.5851	82.9996	81.2888	68.449	78.2248	84.6962	74.146	76.6539		83	43.9272	42.9205	40.5229	41.4686	42.0784
84	31.8159	26.5511	23.8555	28.6956	31.1429	28.0483	23.1986	27.1691	27.5596		84	35.6999	43.9224	35.7967	39.2001	37.2109	31.7524	24.4199	29.994	34.7495		84	84.0237	88.426	86.76	82.613	79.7601	86.2236	83.9705	80.386	84.0203		84	62.3296	73.2895	80.466	66.7286	52.7138	59.1113	63.1515	58.0612	64.4814		84	35.7592	36.9768	35.0893	37.0454	37.6861
85	31.5075	29.8175	25.232	28.3712	33.7097	29.9509	19.0377	24.8566	27.8104		85	48.1999	55.4354	44.9441	60.1148	52.8592	38.3859	22.9334	33.5085	44.5477		85	96.1566	93.3766	85.7194	93.5555	93.615	95.5052	80.4062	92.8568	91.3989		85	81.2447	86.2981	89.7436	84.3883	74.5436	80.6702	84.2229	80.4582	82.6962		85	35.108	33.6176	30.7194	34.0816	34.7127
86	30.2053	30.1408	27.4422	30.4529	32.0553	26.2046	22.1854	25.5163	28.0254		86	46.7583	53.6296	45.9807	52.9264	47.8427	30.703	21.6803	30.9803	41.3127		86	100.992	103.119	104.095	100.757	99.7978	98.8159	92.805	98.0425	99.803		86	75.2539	74.2364	83.2835	73.3251	71.3584	75.0563	74.4347	72.7338	74.9603		86	48.3706	46.7067	45.1786	44.681	48.0057
87	26.7107	24.9834	22.8512	26.3563	25.8625	23.5897	18.8541	26.302	24.4387		87	43.0517	49.285	38.8394	46.9626	35.5532	28.8887	21.2065	29.6288	36.677		87	94.7663	97.6449	97.4299	96.6255	96.5561	96.4692	89.6228	93.5979	95.3391		87	71.5461	75.7482	84.3667	81.1992	75.8184	78.6567	74.4755	71.7553	76.6958		87	41.444	42.5156	43.4707	42.5028	43.2314
89	29.0799	26.997	25.0703	26.3414	30.9255	26.6385	18.8602	23.4822	25.9244		89	36.5102	47.9871	42.0829	48.8607	38.7606	29.922	18.6274	26.9402	36.2114		89	90.3224	93.5973	94.1368	94.9526	90.3088	91.668	81.5026	92.1473	91.0795		89	65.3661	66.5237	76.4829	71.8336	67.15	65.8259	68.2671	65.529	68.3723		89	41.4876	42.6523	40.1174	40.7683	41.552
90	30.5872	30.3763	24.4625	29.716	30.4295	26.69	18.4857	27.2312	27.2473		90	41.5641	57.3508	43.9009	52.488	42.4307	32.5269	20.9828	29.6864	40.1163		90	96.3496	100.039	99.2016	98.2201	93.8796	93.4314	84.6955	92.1218	94.7423		90	70.9282	71.8754	82.2359	69.5739	66.3749	64.3718	70.899	67.7652	70.503		90	41.5514	43.3533	43.5334	43.5784	42.1525
91	32.1442	33.2171	27.2121	35.8816	35.0912	30.2074	22.1952	28.7193	30.5835		91	43.7675	57.8592	43.9933	56.1704	40.927	33.4063	21.357	31.2491	41.0912		91	98.8885	97.648	100.845	99.3759	100.896	100.282	90.8789	95.5769	98.0488		91	71.9755	73.5037	81.8611	71.3758	65.3596	71.1114	74.7117	69.2561	72.3944		91	46.5192	46.3934	46.7815	45.9743	46.3949
92	31.732	32.1185	26.6029	34.553	33.5183	29.8105	21.8589	28.656	29.8563		92	43.104	55.7156	42.472	54.9854	40.2343	33.3669	23.5305	31.2107	40.5774		92	99.5001	98.588	100.309	99.0828	100.627	100.891	91.1085	95.9726	98.2598		92	74.0158	75.273	84.2856	74.5937	69.4612	72.9359	74.4817	70.1077	74.3943		92	46.4905	46.3871	46.7573	45.9489	46.9207
93	31.0845	31.384	23.867	31.2034	32.4881	29.1113	20.752	26.0254	28.2394		93	36.3514	52.0541	41.665	53.2504	40.7684	34.7378	24.2789	28.4186	38.9406		93	104.516	102.449	105.857	104.277	101.491	103.135	98.5029	101.897	102.765		93	69.7342	77.8741	82.2975	76.5985	76.4094	77.1537	79.481	77.9612	77.1887		93	44.033	45.5823	45.8083	44.8906	45.0001
94	33.5921	29.9127	23.9994	28.6761	33.6595	29.7115	15.5106	26.0812	27.6429		94	50.8462	58.2131	40.0517	54.3408	45.2515	35.2474	23.0509	34.5887	42.6988		94	92.8612	92.8704	89.0735	97.7856	93.1799	96.3275	81.8345	91.2666	91.8999		94	68.3428	77.9735	89.6149	72.5901	62.8363	71.1509	78.1062	72.06	74.0843		94	41.0736	38.9148	39.9493	42.8294	41.9943
95	33.2649	31.8299	26.5623	31.4667	33.1512	26.5463	20.8825	28.4661	29.0212		95	53.2822	62.0623	45.0628	61.6019	49.4944	34.0552	21.1947	34.9146	45.2085		95	98.8849	99.2319	96.6695	98.2983	98.2486	98.8507	90.3366	97.8455	97.2958		95	68.7713	70.7173	81.5429	73.7642	69.7029	76.7693	79.5925	73.2671	74.2659		95	42.3251	43.7782	41.1414	40.6917	42.4788
96	31.8544	30.5343	29.3362	33.116	32.9845	32.3009	23.0303	28.0654	30.1527		96	45.5184	52.6573	52.3555	50.3226	46.4815	39.5982	24.2221	32.3794	42.9419		96	92.2602	92.4524	94.8056	88.7086	88.5791	94.5699	90.2112	90.8499	91.5546		96	74.254	81.7547	83.2414	73.308	70.2722	72.6359	80.6464	72.8078	76.115		96	40.2698	38.472	37.1128	37.9442	39.5043
97	34.2072	33.5869	25.6752	31.6747	32.1354	29.4035	19.5411	26.2953	29.0649		97	52.1498	63.7179	40.3694	63.3371	49.6485	35.2502	23.0859	35.5292	45.386		97	101.821	93.5882	90.4929	96.3164	97.2692	93.7269	82.5924	96.9693	94.097		97	72.2505	70.3156	81.4709	71.5778	66.9333	78.4653	76.7534	71.899	73.7082		97	40.4066	41.2782	40.8934	41.5764	41.6816
98	34.2158	32.6718	28.3048	33.2724	33.2272	30.6185	22.2037	30.3197	30.6042		98	40.5251	51.7994	42.3072	48.9794	38.6636	33.5999	23.956	32.3182	39.0186		98	95.6574	98.4449	97.5851	98.5414	91.5912	96.0838	83.2107	97.2904	94.8006		98	60.2082	72.4655	83.7218	69.9328	57.7342	65.4023	70.379	67.2323	68.3845		98	44.8313	42.8779	40.013	42.4697	42.8878
99	36.3962	35.1275	27.9664	33.3064	33.5665	28.002	20.1357	30.2354	30.592		99	49.1545	60.5362	49.1365	55.3576	39.4131	30.6608	20.4916	37.4889	42.7799		99	94.0413	96.0135	94.9948	95.0762	96.5342	93.577	88.9713	95.3126	94.3151		99	67.9599	73.4403	79.4812	70.0855	67.2497	75.6642	75.6067	70.6995	72.5234		99	40.8	40.5962	41.6896	40.1966	40.919
100	32.8713	30.6026	29.0402	32.4383	32.8523	27.5068	21.646	28.376	29.4167		100	41.0358	50.7261	45.022	48.5368	38.4421	30.3265	22.8074	31.7091	38.5757		100	89.9705	94.5701	96.9729	95.0727	89.2021	93.5756	84.3331	86.746	91.3054		100	61.035	61.4971	72.7181	62.0996	63.6663	70.5883	70.6027	64.4973	65.8381		100	42.8293	41.9114	39.147	41.5112	40.4434
101	38.929	31.551	26.6945	30.7865	33.8699	28.8412	19.5262	29.3575	29.9445		101	49.551	61.497	41.102	53.8885	47.2489	34.1057	22.4648	34.8503	43.0885		101	98.0458	94.747	92.9527	94.7213	94.7506	95.4148	82.5129	99.3573	94.0628		101	69.3505	76.0354	81.7333	66.4307	63.2077	70.3851	76.9295	76.9114	72.6229		101	42.3923	44.8585	41.244	42.2416	43.3899
102	29.8639	27.0527	20.3534	25.7226	28.2283	23.3354	18.042	25.0812	24.7099		102	40.4926	51.8021	42.5317	44.5196	35.8021	27.9321	22.3957	31.3016	37.0972		102	85.6875	89.7162	82.9958	88.7349	85.7924	85.0604	78.3138	88.4572	85.5948		102	63.3975	69.934	83.4031	65.8541	55.0736	65.7215	67.6654	63.8087	66.8572		102	39.9378	39.0654	34.5898	38.8062	41.1984
103	34.8148	31.8235	28.5317	33.5075	35.684	33.0695	22.5121	29.6426	31.1982		103	47.9124	57.0739	46.7139	55.7777	47.9931	36.617	22.4665	34.1099	43.583		103	102.436	107.793	103.399	105.066	99.6251	104.736	94.5597	100.169	102.223		103	69.5409	81.4199	94.7487	77.8821	64.9212	77.8013	83.5689	71.6804	77.6954		103	48.2079	46.8753	44.2931	46.2803	45.1585
104	36.6937	33.4205	28.741	30.0745	38.3733	29.9265	24.4889	27.4653	31.148		104	50.3425	65.7763	45.113	59.6245	51.9125	37.9003	28.247	35.2322	46.7686		104	94.553	97.8931	95.4506	96.3983	90.5261	96.8051	87.1827	93.8402	94.0811		104	65.5961	66.9718	83.3369	67.8739	65.2528	67.7835	74.0583	66.6497	69.6904		104	37.763	42.9824	41.476	42.5164	43.1816
105	31.146	27.7665	26.7039	29.2292	30.0964	24.9593	17.0972	26.3892	26.6735		105	40.8497	51.1781	40.2936	45.2544	35.3539	27.3449	18.7204	28.3189	35.9142		105	84.4614	86.5457	88.4917	91.0818	82.9346	86.0286	78.5152	87.9864	85.7557		105	63.4272	67.6556	82.3722	69.9882	59.6134	62.6025	70.7527	63.3691	67.4726		105	39.5595	39.9224	39.5025	43.5876	43.4273
106	32.5497	30.8521	27.364	33.3188	35.8548	28.3152	19.9348	28.2582	29.556		106	43.515	55.5861	44.268	62.8438	44.4022	31.7482	26.8515	32.5407	42.7194		106	99.1033	98.7997	97.3345	96.3293	93.2122	96.1549	86.929	96.8443	95.5884		106	70.0772	74.8736	84.8468	73.2915	68.6484	70.9907	73.7099	73.9025	73.7926		106	43.1628	42.9684	39.1775	41.3905	41.2871
107	31.4365	29.3404	27.7805	31.3974	31.6956	27.1536	21.6843	27.7157	28.5255		107	37.6164	43.965	39.3963	49.4856	45.2656	31.8759	24.1354	30.3306	37.7589		107	87.5785	93.1195	91.5859	86.886	86.7063	94.1365	84.7669	88.063	89.1053		107	68.7406	66.2896	79.1949	68.6982	62.6755	65.8302	74.774	67.2468	69.1812		107	44.3198	43.5985	39.7203	41.828	42.7276
108	38.1509	34.686	31.5591	35.3168	38.8223	31.5095	28.9682	29.7498	33.5953		108	49.9619	58.2063	51.2564	64.0901	50.1703	37.6121	25.9466	34.7633	46.5009		108	96.829	96.208	93.2291	95.4079	95.3571	97.8528	85.1312	95.5587	94.4467		108	72.8958	77.7494	83.4005	73.2539	69.9889	75.6225	76.0661	74.4391	75.427		108	46.2425	42.7704	40.389	43.8172	45.6219
109	35.2116	35.2945	28.8662	33.2991	34.5414	31.0181	25.6226	30.5491	31.8003		109	41.1264	53.0413	48.1387	58.6314	48.9435	36.5954	27.6262	31.4767	43.1975		109	89.7227	87.3978	80.2225	85.9689	86.7319	89.8371	78.0266	85.9969	85.488		109	66.2317	70.9619	82.6926	68.0068	57.3641	65.8048	67.3376	62.7328	67.6415		109	35.6045	35.7587	30.0239	34.2456	37.2487
110	32.9806	33.0327	28.0292	32.9317	33.3644	28.0319	20.6835	28.7158	29.7212		110	43.5837	54.5672	45.4689	55.7804	40.5739	32.2521	22.249	31.5	40.7469		110	98.5509	96.7717	94.6997	101.339	97.2825	93.2067	85.2605	93.1914	95.0378		110	68.785	69.0425	85.7676	72.6088	63.5516	71.2602	70.2423	64.7242	70.7478		110	43.1693	40.6479	40.2934	41.6819	44.2591
111	38.1336	35.6134	26.2322	34.9716	35.9007	32.297	25.2503	31.0888	32.4359		111	55.1377	63.661	38.3309	57.1132	58.3044	39.4272	26.7903	33.5144	46.5349		111	90.5516	90.9566	95.1049	95.2487	88.6526	92.857	89.8571	87.8489	91.3847		111	61.908	61.9557	80.5665	65.9654	55.674	66.2436	72.0603	61.8256	65.7749		111	34.0427	36.0106	36.7366	36.7906	36.0485
114	41.1042	36.7557	26.3308	34.783	39.21	33.362	24.4162	32.7745	33.592		114	58.6518	72.5927	49.2328	69.7407	64.7969	43.2595	26.6271	36.3498	52.6564		114	110.242	104.495	101.388	107.598	111.459	107.852	92.5111	106.843	105.299		114	79.9566	76.0598	95.9427	85.1716	77.7198	81.0616	86.4338	79.0794	82.6782		114	38.9426	40.3637	37.6674	41.3378	39.8238
115	41.061	34.4425	30.6656	32.0791	35.698	30.3284	24.5282	31.4295	32.529		115	51.5538	57.017	51.9497	57.7574	46.2559	34.7367	24.3207	35.2462	44.8547		115	104.702	102.784	98.4055	102.204	104.504	102.069	95.2423	102.763	101.584		115	76.2245	81.2124	90.3662	82.9608	74.9057	82.122	79.9412	75.1486	80.3602		115	43.456	41.6061	39.9465	40.4204	42.7135
116	33.6102	32.4369	26.0962	27.9592	30.0142	24.8901	21.5484	28.0525	28.076		116	40.1189	53.1302	45.4107	50.6473	38.732	30.2485	21.5507	31.5513	38.9237		116	94.6004	93.734	94.2776	94.7752	92.3679	89.1119	82.358	90.5836	91.4761		116	66.0694	68.4248	80.7035	73.4071	67.2853	72.7105	67.2683	68.072	70.4926		116	39.8354	40.9785	41.3985	39.1354	38.359
117	31.251	30.7546	25.3727	31.3734	33.3674	28.1091	23.5843	30.8411	29.3317		117	47.2046	55.8842	49.6358	56.1673	37.6427	32.7782	25.8552	35.2082	42.547		117	93.2266	91.5326	85.9194	94.735	87.6134	93.0015	85.0607	95.2963	90.7982		117	70.9953	76.7449	83.732	68.1542	59.9106	66.5284	75.1335	69.0514	71.2813		117	43.6615	40.0359	36.6935	41.5344	49.3559
118	34.6624	36.9138	25.2694	31.2407	28.5375	30.1506	21.4033	32.4809	30.0823		118	47.6781	53.8026	40.7511	49.839	39.5175	34.2237	19.3488	34.1158	39.9096		118	95.0856	96.0358	95.1515	96.9073	94.2434	95.8091	86.6444	96.0653	94.4928		118	67.2766	66.4519	81.1763	67.5943	61.171	73.3053	73.345	69.0309	69.9189		118	40.6822	37.9192	40.1166	37.9827	39.7058
120	38.3401	31.9226	25.7858	32.1197	37.1636	29.3306	22.8009	31.2594	31.0903		120	47.0859	53.445	40.0093	55.9908	44.8375	33.9898	26.8161	35.2723	42.1808		120	90.8011	93.5588	86.3273	92.5121	83.669	91.6751	83.6387	89.8618	89.0055		120	64.2316	67.3564	72.5692	63.5009	58.2319	69.9271	72.1797	66.5753	66.8215		120	42.9454	41.8639	39.0794	42.3308	39.5629
121	34.0892	33.7666	25.8909	35.0642	33.6088	27.7147	22.2636	29.0123	30.1763		121	47.605	54.4273	50.5942	58.8592	50.825	35.8631	23.56	33.401	44.3919		121	98.12	99.7179	109.611	101.336	101.271	100.31	92.3636	97.5287	100.032		121	65.7094	71.2958	77.6458	68.6979	73.5475	73.6179	76.3969	67.4329	71.793		121	42.6729	42.5867	42.5416	42.4729	42.2868
122	36.0752	32.1888	26.2546	32.8284	38.0628	31.9581	21.6508	31.229	31.281		122	48.0033	58.1906	45.4807	59.0629	47.7378	37.3047	23.9487	33.7137	44.1803		122	90.6378	94.9145	89.4381	91.7827	87.0897	91.959	82.2925	89.8756	89.7487		122	63.9057	69.1817	84.1048	68.9696	54.3681	63.6271	75.6629	69.2448	68.6331		122	41.1529	39.8271	35.6732	39.1367	39.7268
123	33.5661	34.9345	27.9693	28.6106	30.1566	30.1199	26.6944	27.8067	29.9823		123	41.9757	58.2671	39.9045	46.5391	35.7596	30.5665	24.0174	31.5142	38.568		123	88.7918	90.6556	88.7777	90.9402	82.2832	81.7058	78.7426	87.5792	86.1845		123	62.4662	62.5166	79.0838	61.5653	51.538	58.555	58.2465	61.5201	61.9364		123	39.708	38.2642	34.2254	37.7969	41.7137
124	31.2191	31.3573	26.7673	32.8765	34.053	28.976	21.4725	29.5523	29.5342		124	43.8873	54.3604	38.1186	61.1061	51.3824	35.3009	22.0763	31.0344	42.1583		124	104.82	105.179	102.991	105.983	108.911	104.053	93.9571	100.72	103.327		124	74.3109	77.3635	85.3942	82.535	76.05	82.2324	79.2569	71.8096	78.6191		124	43.036	43.641	44.5128	42.4807	43.6253
125	32.1966	30.1443	26.1187	31.3304	34.4059	27.4208	24.1128	32.172	29.7377		125	47.2472	49.7988	40.1791	49.0917	46.4538	32.9549	25.0093	35.2262	40.7451		125	80.6381	77.7521	72.8387	80.6721	70.855	80.9108	67.693	77.352	76.089		125	61.6446	59.1991	66.6908	57.8149	46.6427	60.4457	63.9472	59.2315	59.4521		125	35.2844	35.4947	33.9731	35.7454	37.7753
126	36.2483	30.0147	35.0918		35.8078	21.2086	33.1355		31.9178		126	46.6589	45.169	44.4586		41.8377	19.3565	42.4338		39.9857		126	93.0821	101.302	93.4582		90.6012	92.5708	90.6411		93.6092		126	65.0002	80.3038	66.8648		65.068	77.7923	67.0412		70.3451		126	41.2261	42.1478	40.726		41.4413
127	31.7136	31.0647	23.7388	30.4316	26.6044	24.1391	22.209	28.8935	27.3494		127	48.0957	57.0021	38.8958	45.9359	36.339	28.7604	21.7258	33.3323	38.7609		127	88.3963	81.8117	81.4082	84.8319	89.8511	89.4219	85.3915	87.4071	86.065		127	62.7725	67.2665	73.636	63.7627	63.0927	65.1772	68.7104	68.6918	66.6387		127	44.2639	45.8506	44.2234	43.3622	42.3868
128	35.3699	32.2631	28.6459	35.8214	38.6328	32.618	23.6872	29.205	32.0304		128	52.6558	56.1606	46.0295	65.012	53.1997	39.0462	26.7316	35.6885	46.8155		128	96.0692	95.9188	93.0074	96.8123	94.6762	96.9892	85.0687	95.5024	94.2555		128	71.2914	74.7957	84.5685	81.9436	69.7883	72.7578	81.218	74.4907	76.3567		128	39.5209	38.4556	37.5608	37.4668	39.2023
130	35.1278	36.6342	31.6703	37.1139	34.1956	33.3652	27.3473	31.7804	33.4043		130	41.1548	54.9789	46.2135	56.946	43.7867	34.8794	26.9104	33.3911	42.2826		130	88.157	95.2045	96.8713	92.2601	84.4173	84.7958	81.6285	91.0748	89.3012		130	63.6362	65.4174	80.8195	62.971	60.5719	65.4634	67.6028	63.7361	66.2773		130	41.8688	41.5467	39.8106	41.4996	41.2513
131	35.5875	34.5588	27.9629	30.8783	34.3845	28.9636	20.3734	30.1671	30.3595		131	48.417	62.5711	46.8093	56.8364	49.3837	35.7265	21.9882	36.4334	44.7707		131	102.864	102.048	99.5239	101.426	100.697	99.8485	94.6961	103.767	100.609		131	74.7336	81.114	84.0265	72.7257	76.5035	83.5681	82.0533	80.1863	79.3639		131	44.0468	46.4313	43.5242	45.1144	47.8751
132	34.8068	34.833	30.0821	34.303	35.7293	32.5514	23.3773	29.3027	31.8732		132	47.7098	57.8656	45.4852	54.917	45.5082	37.8988	24.2226	33.5572	43.3955		132	96.046	97.3268	96.2309	94.8088	92.0405	99.2846	94.6322	98.1669	96.0671		132	67.6608	71.6503	78.3934	67.8752	58.7349	72.7893	77.0667	70.0159	70.5233		132	39.1756	41.2449	37.9767	41.643	42.9607
133	33.1828	33.0179	24.7585	31.7246	34.2637	27.4407	17.9791	28.7186	28.8857		133	47.0142	60.8604	48.6587	64.3184	50.5788	36.7156	22.9658	33.1904	45.5378		133	98.2723	100.931	94.9658	96.2654	101.746	101.652	93.7081	96.1592	97.9624		133	71.6844	80.5914	84.9753	78.7212	71.115	73.824	82.8643	77.8264	77.7002		133	42.1677	41.9305	41.8602	40.4038	42.0846
134	33.5819	31.3884	29.687	30.6587	32.7948	26.8808	29.063	29.1598	30.4018		134	42.1345	50.2963	44.074	51.8989	49.8296	33.9814	26.6959	33.8624	41.5966		134	91.4694	90.6814	91.6936	92.0561	89.2247	86.9303	80.1329	86.7788	88.6209		134	73.0655	73.2037	82.5474	73.3176	60.8261	74.2778	72.8125	71.3057	72.6696		134	39.4509	40.6393	39.584	41.9104	42.1879
135	33.646	30.9589	29.351	31.5757	32.9342	30.1128	25.9591	29.0511	30.4486		135	40.7299	47.7176	46.0117	45.6193	40.7425	33.6544	24.0812	30.6693	38.6532		135	90.0746	99.1318	98.983	95.9047	89.7744	95.1703	89.1545	93.5282	93.9652		135	69.1116	70.3698	81.7577	70.2964	62.9653	66.4614	73.9963	74.4607	71.1774		135	40.7139	42.131	41.3194	38.4192	42.3318
136	37.9215	34.4296	30.0532	31.3948	33.6281	29.5659	25.7771	30.6548	31.6781		136	47.9725	58.7784	50.1353	57.35	51.0796	37.5202	27.3757	35.6553	45.7334		136	93.1069	97.9889	96.7381	100.092	95.4554	98.0042	91.7593	98.2161	96.4201		136	70.6209	73.1456	85.3359	72.4325	66.9092	70.0184	82.1209	69.6635	73.7809		136	41.6411	41.0334	37.7528	38.6385	40.3432
137	31.9758	32.9795	24.1555	27.4217	29.2854	30.0559	22.7014	26.3106	28.1107		137	37.1915	49.5855	36.0117	47.5844	40.9786	37.1779	22.9317	30.2906	37.719		137	84.9542	87.9919	90.1658	86.5829	80.3118	85.3149	82.265	85.3827	85.3711		137	55.8286	64.1494	73.1036	63.982	60.3119	58.0884	62.6989	58.4891	62.0815		137	42.2135	37.5166	38.0986	38.0907	36.6863
138	30.6484	28.5707	25.6589	30.187	29.694	26.6465	20.6996	27.7707	27.4845		138	34.77	43.8281	41.9908	41.7594	31.7093	28.2128	21.8606	29.4208	34.194		138	89.1968	90.755	89.8788	86.2321	85.9067	85.3643	76.986	80.8083	85.641		138	57.9079	63.2835	72.6659	62.1077	52.2768	54.582	61.5568	60.271	60.5814		138	41.7923	43.1195	38.5739	40.07	43.0376
139	36.4481	33.1811	27.7557	29.3136	32.6464	34.1805	23.9056	29.7074	30.8923		139	48.5022	62.7974	47.0141	60.8825	43.8671	40.8971	25.3541	37.1279	45.8053		139	94.4201	93.318	92.0666	98.3458	89.3416	92.8994	85.4379	92.4038	92.2791		139	68.0051	66.2009	83.2809	68.7278	54.49	68.6411	78.3483	65.6482	69.1678		139	36.6849	36.85	36.9876	39.2614	44.0809
140	30.1712	31.275	24.5891	29.9087	30.8669	28.1362	21.6773	26.6515	27.9095		140	38.8115	49.1807	43.7264	46.9987	41.9645	33.8769	24.5514	31.0861	38.7745		140	97.2676	95.2842	92.0107	93.1054	93.2091	91.4364	79.793	91.5294	91.7045		140	67.0124	71.8973	84.6214	70.7587	64.289	68.682	64.9945	66.13	69.7982		140	40.7235	37.7696	37.0281	37.4927	39.4834
141	35.1819	35.6489	31.4285	34.2079	33.14	31.2071	25.3925	30.9131	32.14		141	42.2286	53.5352	49.1589	55.729	46.6634	36.5519	27.4494	33.4144	43.0914		141	88.8022	94.3615	93.2799	90.821	82.1711	88.8246	80.5078	88.0602	88.3535		141	59.98	64.2812	72.8367	59.9733	58.7347	64.0785	69.0237	63.4748	64.0479		141	43.5195	43.2579	39.8999	40.2259	44.5952
142	30.9094	32.1568	28.6147	31.3211	27.9776	27.9193	22.1984	26.488	28.4482		142	39.7639	56.8808	48.9214	55.6613	42.366	33.163	24.8926	30.0125	41.4577		142	95.1276	100.353	98.8612	97.0444	94.8326	92.2922	85.6366	92.48	94.5785		142	64.3232	68.3766	74.9148	68.956	61.5036	64.2342	64.88	66.0928	66.6602		142	41.0072	40.634	42.1939	40.0747	40.6256
143	34.6001	33.4056	26.7882	31.0347	31.0967	28.7367	20.5174	28.8477	29.3784		143	46.5255	61.0789	46.3453	52.5466	44.7472	37.9379	27.1973	33.4442	43.7279		143	100.207	99.5915	96.329	97.1301	94.4028	93.6616	86.2935	94.2749	95.2363		143	70.9508	74.971	90.2523	73.0135	70.4002	75.1581	79.3902	77.2188	76.4194		143	42.0831	43.5734	40.1248	40.4188	40.1166
144	36.7479	32.097	24.3124	29.8941	34.5348	27.9021	19.8402	27.3258	29.0818		144	52.4268	66.8612	49.3578	60.0185	53.1586	36.4508	23.7525	34.4593	47.0607		144	103.352	97.9401	95.0368	95.7539	95.2903	97.3226	84.4863	100.584	96.2207		144	79.9922	75.7783	93.3786	78.3998	65.4545	76.1844	81.2285	76.4145	78.3538		144	39.2158	39.5852	36.3054	38.2743	40.4046
145	32.104	30.34	24.2888	29.1344	30.6572	26.1265	20.0404	27.3363	27.5035		145	43.7443	57.5186	43.5776	55.9761	45.9465	35.2695	24.252	33.4836	42.471		145	98.3994	99.3495	100.644	101.791	97.5339	97.3847	91.1051	95.6795	97.7358		145	74.5076	71.0499	82.8342	72.1737	65.9454	73.442	78.8675	72.2931	73.8892		145	42.0097	41.6813	42.7312	43.4767	45.096
146	33.3567	30.6097	23.8849	29.0135	31.0438	27.8897	22.2591	26.7014	28.0949		146	41.6891	50.8897	38.6959	45.6572	44.193	31.8337	23.5338	31.7062	38.5248		146	96.223	97.2875	96.5264	94.8014	89.0085	91.4445	80.4301	93.4596	92.3976		146	68.0696	72.3666	78.393	67.0985	64.03	67.2285	67.1775	71.1378	69.4377		146	43.5605	42.454	40.428	39.9551	38.1177
149	33.3462	30.7397	25.3084	31.579	33.7319	25.9099	19.9999	29.3062	28.7401		149	48.9639	52.736	44.5343	54.35	44.255	36.0306	25.3542	35.9523	42.772		149	91.5847	91.6236	92.2975	92.7439	94.0331	95.6809	85.0699	92.2027	91.9045		149	66.6562	71.7048	82.4252	68.8303	63.5408	77.0137	73.6498	70.7254	71.8183		149	42.2797	42.5702	40.0879	39.1997	40.9812
150	34.0466	33.3025	23.5113	31.7953	35.9156	27.6938	19.5054	28.2928	29.2579		150	53.7075	70.7153	52.5737	60.8876	49.7811	34.6134	23.4345	35.4318	47.6431		150	105.756	105.469	99.1179	105.417	105.852	104.307	94.7133	106.677	103.414		150	72.008	79.119	92.7074	76.062	66.1515	79.9692	83.7992	78.3436	78.52		150	42.8912	42.6944	39.6255	39.6675	40.5564
151	35.5755	29.8766	24.5433	31.4026	33.3057	26.5543	19.0867	27.564	28.4886		151	52.1633	63.7674	51.688	61.5092	49.9341	34.9449	22.8909	32.8643	46.2203		151	94.3098	94.8866	97.1919	97.0483	94.9996	94.919	91.7816	95.2213	95.0448		151	74.6306	74.2581	82.6534	77.6816	77.438	79.0654	82.5991	74.062	77.7985		151	41.6504	40.5599	41.365	41.1432	42.6588
153	32.9761	32.8916	25.2798	33.2764	35.5417	29.8824	20.258	28.2778	29.798		153	48.1036	55.8553	39.579	59.5899	46.5221	34.9537	20.6593	32.4551	42.2147		153	98.8765	100.958	104.409	100.901	94.1882	97.9245	84.0158	91.3036	96.572		153	70.2145	73.0262	81.3944	67.4817	62.9163	66.4756	72.188	72.5108	70.7759		153	41.8411	41.491	42.492	40.372	41.4832
154	37.0653	36.1513	24.2731	31.4563	34.934	27.6659	19.0473	28.602	29.8994		154	44.159	56.9099	46.7462	53.8569	46.1499	34.088	20.8246	35.3275	42.2578		154	105.531	107.266	103.592	107.144	104.698	104.876	96.2373	107.669	104.627		154	68.6548	74.5173	86.0158	81.4585	76.7851	79.462	88.6367	78.8346	79.2956		154	40.9219	43.6462	42.5613	45.0012	43.8227
155	34.1658	33.1338	27.6895	32.8577	31.6198	27.5228	20.6615	29.3485	29.6249		155	46.0412	59.0766	46.0092	52.9587	38.3853	30.1173	21.2624	31.2847	40.6419		155	105.619	104.438	105.169	103.177	103.729	104.749	96.05	102.931	103.233		155	74.5866	70.2942	82.999	70.4851	73.6681	75.2139	75.6075	72.133	74.3734		155	43.6459	40.5254	38.0191	40.3226	41.7195
156	30.4714	30.1857	25.4921	30.8607	30.1904	27.641	20.1726	27.2235	27.7797		156	45.4199	48.6943	50.7353	48.3352	39.7399	31.6052	19.6046	32.1723	39.5383		156	102.691	108.823	111.474	104.773	99.274	99.1471	94.3616	100.023	102.571		156	74.8566	85.8031	90.1209	77.3418	66.2081	78.2994	84.1844	78.6891	79.438		156	47.4044	46.7463	44.4318	45.2689	45.8389
159	34.8262	33.7441	25.2167	31.5632	34.9679	27.8495	20.9259	29.4053	29.8124		159	47.355	64.6117	48.9382	60.9548	47.5686	37.1823	22.9758	35.8342	45.6776		159	97.4464	95.544	87.0343	95.1453	95.4869	94.801	84.3867	97.5189	93.4204		159	78.1158	76.3396	88.8896	78.209	71.8522	80.4518	81.1993	78.1793	79.1546		159	43.2162	39.9552	36.3232	41.1872	44.3535
161	36.9953	35.0755	28.7689	35.4295	34.3478	31.1121	22.7037	32.3764	32.1011		161	44.9611	55.1485	50.8719	53.9974	44.699	37.3802	25.6106	34.0683	43.3421		161	100.148	102.178	96.788	102.716	98.2745	104.819	95.8456	99.722	100.061		161	72.2165	73.0191	88.1972	74.0657	67.9361	75.5627	76.1344	70.3012	74.6791		161	43.442	43.4935	43.9595	42.3498	45.333
162	32.2289	30.383	29.8326	33.4218	33.4117	29.6974	21.8566	29.7254	30.0697		162	41.8131	51.4566	47.1792	54.9071	43.6815	37.6576	26.0946	34.2779	42.1335		162	99.9236	99.4108	102.112	102.043	101.591	103.547	89.6669	98.015	99.5386		162	73.737	76.3831	86.4834	79.5034	76.7057	80.1442	82.2175	75.5093	78.8355		162	47.203	44.8546	43.6907	46.8513	46.6574
163	39.4913	35.6292	25.2325	34.1599	34.3061	30.5457	18.9813	28.4108	30.8446		163	51.3359	64.3146	48.9965	63.4488	52.9711	37.2713	25.675	35.5581	47.4464		163	98.1569	100.957	95.4101	99.9205	97.7001	98.854	86.4648	96.4394	96.7378		163	78.8844	81.2448	91.7775	74.8217	74.8921	83.5223	82.3912	78.2069	80.7176		163	42.692	41.5009	40.1698	40.9677	39.455
164	35.8506	34.6579	31.1006	33.719	33.7494	30.405	21.9865	31.2967	31.5957		164	46.4635	57.2684	51.9354	52.4391	42.128	33.5027	22.4301	35.0413	42.6511		164	97.7735	97.6197	100.179	102.192	98.5823	95.5644	91.346	96.9847	97.5301		164	69.3856	71.1306	79.5463	69.4893	58.659	71.9271	75.1164	70.4866	70.7176		164	41.8798	41.9685	42.9182	44.0717	39.7375
165	35.0171	33.2435	27.2702	36.1337	35.1641	30.6273	22.5937	29.832	31.2352		165	59.1601	61.1662	51.0801	63.2475	53.1399	38.4462	23.8874	38.9854	48.6391		165	105.667	106.931	105.756	109.306	105.168	106.25	94.4003	106.733	105.027		165	70.6282	78.0967	90.2178	73.3992	75.321	79.5891	86.0132	79.1776	79.0554		165	48.119	45.9701	45.4519	43.6803	46.9981
166	35.9381	33.3098	26.26	33.8147	35.39	30.4021	21.1905	29.2172	30.6903		166	49.9884	66.3937	51.7206	64.4734	51.671	35.5885	26.3972	37.0921	47.9156		166	99.8676	101.481	102.816	100.27	101.303	101.845	93.2343	101.238	100.257		166	74.994	73.1017	87.9975	70.9512	62.6364	76.0543	78.8043	74.6255	74.8956		166	45.4332	45.1689	43.6713	46.5942	42.8383
167	33.8584	33.0486	25.6073	31.0764	31.9234	32.0521	22.561	28.5865	29.8392		167	51.6839	63.4974	47.2823	58.2933	52.1584	40.0979	25.0438	35.0937	46.6438		167	89.6908	89.2364	87.2814	89.3119	86.658	93.0433	86.2367	89.5433	88.8752		167	72.8813	71.4128	82.2881	69.3028	65.9092	74.3803	74.1764	71.7547	72.7632		167	35.8645	34.9714	32.1565	35.3387	36.3068
168	33.4597	34.4725	32.0878	34.1542	35.3156	30.4967	24.8902	31.692	32.0711		168	41.1829	54.0676	50.5021	54.9233	45.1145	33.5943	24.4789	32.5883	42.0565		168	97.0565	99.7283	101.253	100.271	96.8339	97.9567	89.295	94.2075	97.0753		168	67.7125	68.1931	84.6041	70.6895	62.4186	71.0426	73.5389	70.1437	71.0429		168	41.3799	41.7865	40.8442	41.7885	42.587
169	32.9316	30.5308	27.6435	32.8598	34.2307	28.8774	21.8636	29.9185	29.857		169	49.7851	54.6305	47.8801	55.738	43.9506	33.5163	24.3298	34.8783	43.0886		169	101.798	102.969	100.696	99.62	103.91	101.77	95.5464	102.113	101.053		169	71.6727	78.2249	84.9595	68.2715	65.5309	72.736	77.6101	75.498	74.313		169	48.5131	45.104	45.1047	41.2688	50.1293
170	33.2419	33.4032	29.4641	34.8494	36.6871	29.9073	23.2024	28.9739	31.2162		170	49.5226	62.7915	50.054	64.8337	51.5875	38.2992	27.3874	35.5216	47.4997		170	102.716	99.0101	93.3213	98.9284	97.1647	100.752	91.8087	96.9422	97.5803		170	73.6358	74.9376	85.9099	78.172	66.5906	76.1927	82.814	74.464	76.5896		170	41.0798	40.8883	36.506	38.6449	42.283
171	33.3862	31.4206	24.8873	29.8685	31.6527	24.945	17.2287	28.8047	27.7742		171	45.948	52.855	42.4276	50.6984	44.1505	30.9468	20.956	33.3739	40.1695		171	98.1312	99.3961	98.4231	95.9492	92.2107	95.5008	91.8219	96.2252	95.9573		171	67.2198	73.8966	80.6449	69.7061	67.5531	78.4911	84.3344	77.0344	74.86		171	46.1292	45.137	42.4582	42.8627	46.4761
172	36.4425	34.7838	31.4955	33.8474	34.7725	31.12	21.8552	28.1915	31.5636		172	41.3477	53.7209	49.2355	52.6478	49.2528	34.8923	24.7034	30.6502	42.0563		172	98.8766	102.463	102.209	102.068	96.2511	95.2154	84.5288	92.4793	96.7615		172	75.0672	70.3482	80.6284	66.4094	58.488	70.5745	71.5465	67.243	70.0381		172	41.6199	42.2602	42.5202	41.3	39.4391
173	35.7437	34.4928	30.1221	33.866	35.4795	30.0744	24.3813	31.5195	31.9599		173	44.6376	61.538	48.9007	58.6469	47.9181	37.0826	28.9352	36.0341	45.4616		173	103.464	101.894	100.348	98.7722	100.761	102.817	86.6442	101.133	99.4791		173	72.2814	73.673	85.4804	69.5396	63.7759	78.8094	81.039	74.3107	74.8637		173	39.5234	38.8683	37.5705	40.7771	41.6677
174	35.0441	35.397	27.4983	33.3994	33.3803	29.4722	20.8491	28.8374	30.4847		174	60.1448	66.931	44.3622	73.8939	57.9511	38.4587	22.5346	36.3832	50.0824		174	105.14	105.406	104.955	103.596	101.319	105.515	97.3162	102.981	103.279		174	75.4781	79.3754	91.7924	77.8641	76.5836	82.4518	81.595	78.0692	80.4012		174	43.5417	42.7912	42.629	43.6399	44.5033
175	35.8016	34.2746	28.1273	34.316	35.7147	29.6431	21.9303	29.563	31.1713		175	44.9026	60.1188	47.3799	53.9513	45.7489	33.9685	25.332	33.1628	43.0706		175	103.777	107.78	105.416	106.077	100.916	105.183	95.8133	102.141	103.388		175	70.7916	69.2904	80.5365	63.6515	58.8938	70.3374	78.9459	66.2695	69.8396		175	46.1901	46.7967	44.854	46.9575	46.0152
176	35.5802	33.6933	28.453	35.0476	36.4488	32.4006	19.5778	29.7716	31.3716		176	48.1842	57.505	42.6667	54.8958	47.6092	37.5784	20.6701	35.3131	43.0528		176	89.854	87.8145	90.0148	90.7759	93.5304	89.9247	81.3241	89.5247	89.0954		176	68.0333	67.0146	78.1191	71.7765	62.7938	71.5171	74.3168	69.5739	70.3931		176	36.1178	37.27	35.8458	37.8663	39.899
177	34.9531	33.2722	28.0808	34.998	36.5783	32.4262	19.3885	29.5222	31.1524		177	47.9752	57.4048	42.2523	54.7755	47.6492	37.6203	20.5429	35.2986	42.9399		177	89.5998	87.4377	89.9055	90.9252	93.8691	89.8873	81.3585	89.2312	89.0268		177	68.6745	67.7588	78.9239	72.2095	62.9793	71.8814	74.805	70.4388	70.9589		177	36.0011	37.0611	35.6623	37.9104	40.015
178	34.2193	31.5884	27.7417	31.3231	31.4346	26.73	21.9987	30.6401	29.4595		178	42.8013	52.6188	44.7002	50.9606	44.0963	35.667	22.0834	35.1744	41.0128		178	95.5696	97.4389	93.838	95.2438	94.1339	92.6065	86.4795	94.8576	93.771		178	71.8291	71.519	83.4603	75.1101	65.4099	74.7028	74.4557	68.3352	73.1028		178	40.2337	40.4679	37.5235	37.5106	36.4997
179	27.611	26.426	24.911	27.3138	30.8595	27.0171	19.9251	25.2538	26.1647		179	37.8775	44.6046	41.7831	49.1103	45.3201	35.0259	22.1989	31.3583	38.4098		179	95.3752	92.6632	87.7044	94.4571	90.9241	96.1734	88.0364	91.7261	92.1325		179	73.1857	67.0316	74.981	67.1672	63.667	70.0269	68.3271	67.6254	69.0015		179	37.8528	36.6903	36.4504	36.5066	38.3271
181	33.0827	32.7245	26.1409	31.4984	31.7121	27.1788	19.5637	27.5139	28.6769		181	42.7222	55.2211	41.8678	55.9307	45.5549	35.7397	23.5105	30.2747	41.3527		181	85.6239	86.9405	84.1698	85.5879	84.9688	81.4528	70.7601	80.0022	82.4382		181	58.943	66.1389	75.7903	66.7044	67.2663	65.7472	62.2446	65.0119	65.9808		181	39.0988	39.5351	39.8268	38.5809	36.2648
182	36.6429	38.4847	29.2916	35.5382	36.1038	31.5798	20.1206	32.87	32.5789		182	51.0163	67.8162	49.1009	62.1207	47.9252	35.1599	21.3634	36.0394	46.3177		182	101.355	100.232	96.3992	101.058	105.816	105.363	92.4788	101.845	100.568		182	68.2982	71.1404	90.4457	76.3856	69.9075	77.988	87.0609	75.8003	77.1283		182	44.6724	46.9263	43.1997	44.3225	44.8418
183	35.7975	35.8092	27.0198	37.0327	38.0431	34.8707	20.2748	28.8653	32.2141		183	46.7327	57.7452	42.0137	64.8314	54.501	42.2078	21.6169	31.3628	45.1264		183	106.333	105.916	106.714	105.825	102.22	105.205	102.581	103.246	104.755		183	76.1708	76.8542	93.8947	76.9139	69.5452	88.0514	91.8461	78.8667	81.5179		183	43.5776	43.6909	45.6603	42.712	41.8541
184	34.0608	32.6816	26.5947	35.0256	34.1064	30.0749	23.5329	29.6891	30.7207		184	42.7616	50.2208	47.6718	55.2789	41.4996	34.8922	24.5832	34.2251	41.3917		184	99.8787	98.5738	96.7036	99.1159	94.0538	95.8646	79.43	95.5392	94.8949		184	75.4716	79.721	97.7665	75.0559	66.5523	68.5408	74.3652	74.2235	76.4621		184	41.42	38.684	36.8609	37.931	41.1017
185	32.6013	32.804	31.4513	32.1732	33.8267	31.9322	23.2557	28.9303	30.8718		185	44.4398	54.8486	42.8638	53.1415	47.1476	34.153	21.2617	31.2094	41.1332		185	95.5398	98.0439	94.8786	94.1856	94.8382	98.4624	90.0825	93.9205	94.9939		185	68.1289	75.0694	81.4807	70.5107	67.6817	70.9165	71.8748	69.5942	71.9071		185	39.5676	37.6554	37.5267	38.3768	38.8393
186	35.229	34.3585	29.8446	37.2381	36.8686	30.8132	21.361	32.7158	32.3036		186	49.5034	62.0583	47.7202	61.564	48.9262	38.2766	22.3434	39.0556	46.181		186	107.938	113.526	115.432	110.086	109.252	107.028	98.4657	108.009	108.717		186	77.6376	87.005	95.9953	84.1698	84.9565	87.8315	86.3226	81.7315	85.7062		186	48.4837	47.7757	46.0541	48.3287	45.7755
187	33.2468	34.7802	28.3711	29.9971	33.0664	28.3258	20.7151	29.799	29.7877		187	47.4069	53.9028	43.0777	52.4633	47.6901	34.6365	23.3501	33.5467	42.0093		187	99.3498	99.0437	97.4189	98.2503	95.5645	96.4699	87.4898	94.1615	95.9685		187	81.9278	82.9249	91.4496	85.2701	70.7348	77.6861	84.1248	83.3383	82.1821		187	39.598	39.1223	37.3646	38.6217	39.4004
188	35.9281	36.1998	30.7637	36.1138	37.2124	33.6058	25.6983	30.9797	33.3127		188	45.0837	60.148	55.3136	57.4313	50.7881	37.8441	26.4486	32.4581	45.6894		188	96.496	101.618	101.507	100.148	96.1496	100.879	90.2809	96.5007	97.9473		188	71.9455	75.5666	83.7011	72.8016	70.5295	71.8985	76.1007	74.3079	74.6064		188	38.1513	41.8233	41.5677	40.8511	41.1123
189	38.0333	32.4459	28.0388	34.9383	33.7133	30.0089	21.7751	29.943	31.1121		189	46.7591	61.1392	42.9879	56.3779	48.5453	37.1186	22.2389	35.5421	43.8386		189	92.9527	101.576	103.569	104.006	100.477	101.157	91.3255	100.348	99.4264		189	79.952	80.3019	95.092	80.8347	69.7572	80.2087	78.4261	78.9865	80.4449		189	45.0688	44.4321	45.5136	42.9091	45.8089
190	35.6884	33.7364	26.651	32.8279	33.3775	32.1727	23.2527	30.0391	30.9682		190	47.2527	58.1273	45.8168	57.0523	55.2301	41.1898	23.9326	34.8271	45.4286		190	91.727	89.9259	88.6913	93.0708	88.2631	92.1644	85.1106	87.7335	89.5858		190	70.0471	71.8681	83.8674	72.9127	58.0383	69.4283	74.7915	72.7146	71.7085		190	39.3069	39.9772	39.1803	40.3213	39.2125
191	34.1084	28.9021	22.7262	29.2666	31.4328	25.6082	18.6894	26.2136	27.1184		191	41.0997	51.2955	40.5586	45.6393	36.7029	30.3714	20.2134	28.5898	36.8088		191	82.8911	89.1585	83.6759	86.793	82.2537	89.3557	76.1308	88.4159	84.8343		191	61.3281	64.777	78.2632	66.3302	58.6345	63.1864	71.7273	65.0201	66.1583		191	42.185	39.7859	38.1085	38.9882	44.2941
193	33.799	30.7557	26.1769	31.4244	36.4732	28.1072	18.6891	27.0675	29.0616		193	44.066	52.996	42.4649	53.3694	49.9726	34.539	16.3805	30.4271	40.5269		193	103.299	102.813	100.447	100.038	99.5623	101.032	89.46	98.009	99.3325		193	76.5701	78.965	84.5689	72.4883	74.336	82.5134	85.3894	76.2832	78.8893		193	39.0603	43.3499	42.7358	42.0061	39.5142
194	34.9802	35.2431	28.9459	36.6847	34.5602	33.088	23.6536	32.241	32.4246		194	49.1483	63.1974	44.4421	62.3591	49.8508	36.544	23.4165	35.9321	45.6113		194	99.8752	102.603	96.9563	100.138	99.0289	100.584	90.2229	99.2507	98.5823		194	67.7801	76.0996	86.9007	70.4117	66.1791	75.7727	77.6931	71.8836	74.0901		194	42.3388	42.9721	40.3467	39.2608	43.1065
196	33.8894	34.9052	33.2836	34.7547	32.8565	28.8399	23.0348	29.8816	31.4307		196	41.0914	49.1762	43.8484	50.3378	41.104	32.5264	22.0313	32.786	39.1127		196	93.3373	96.9853	96.8826	96.2857	90.303	93.0202	88.089	93.3014	93.5256		196	71.1081	73.6489	84.0869	73.5316	66.9227	69.8958	74.5607	73.8626	73.4522		196	41.0933	40.53	38.9439	39.519	40.9221
197	33.9327	32.613	28.0592	32.8016	35.8454	31.083	22.5815	27.3875	30.538		197	46.7003	50.6986	40.6923	51.0299	44.276	35.019	25.2293	31.9095	40.6944		197	99.6624	99.7419	102.446	101.991	101.812	102.006	96.3243	94.5947	99.8222		197	72.5909	76.603	89.303	75.2516	69.5977	78.7672	81.0066	75.5812	77.3376		197	40.9413	39.7961	41.3328	41.044	38.7022
198	37.0402	34.5867	28.7272	37.9087	37.865	31.8251	21.671	30.5185	32.5178		198	47.853	59.5275	52.4738	61.6244	54.4221	39.153	20.8175	34.5856	46.3071		198	111.7	113.885	111.634	111.099	107.613	110.369	101.272	109.683	109.657		198	78.4203	85.8665	98.543	85.537	72.6083	87.4127	95.3029	87.3813	86.384		198	44.0725	45.879	42.2736	44.8415	45.4761
200	33.6813	30.7678	26.9724	32.4203	33.1687	29.4724	22.4556	30.1184	29.8821		200	41.5143	48.3124	43.046	49.7495	42.1301	33.8248	24.8992	32.3792	39.482		200	96.0449	96.4693	93.9555	91.87	92.3604	92.8146	84.7899	90.975	92.4099		200	68.253	70.2984	82.463	64.595	69.386	67.3318	71.3712	69.9288	70.4534		200	39.863	39.6535	39.979	37.7752	38.056
201	32.4226	31.8586	25.7049	32.7101	34.208	30.514	18.6542	29.3433	29.427		201	41.7274	53.5487	45.7237	53.027	47.7164	36.8865	22.8375	33.2153	41.8353		201	97.575	96.7518	92.9281	96.2165	92.2503	99.6337	93.9033	98.5353	95.9743		201	67.5822	77.8309	83.9539	70.6175	68.8005	71.5021	80.7135	73.9868	74.3734		201	38.8848	37.7094	36.6977	36.3525	38.2639
202	32.0325	32.9082	21.3401	31.6283	32.7687	30.7922	19.6619	28.1038	28.6545		202	44.8167	52.5593	37.6875	52.7247	46.7825	36.3477	20.0028	30.3643	40.1607		202	105.864	107.85	108.966	105.63	102.874	107.58	94.9605	103.605	104.666		202	75.7082	76.0071	96.6126	77.295	72.8088	76.1974	83.8712	75.1927	79.2116		202	47.3038	44.4011	44.7352	45.1201	47.2383
203	32.2164	33.2062	31.2581	36.512	33.8324	31.6636	26.5408	29.9954	31.9031		203	39.1569	51.1654	41.3849	57.9744	49.9961	36.93	29.5592	33.4447	42.4514		203	100.375	100.064	92.2255	94.7449	96.4856	99.1038	83.2219	93.6427	94.983		203	71.9462	68.4024	76.7283	71.6224	63.4221	73.3904	76.6692	70.3495	71.5663		203	44.0815	41.2543	38.8002	42.3484	43.1166
204	33.1713	33.2422	30.3038	33.9847	37.5961	36.5145	21.7322	29.1086	31.9567		204	41.2077	52.0215	50.6523	59.5934	46.3887	37.3087	24.3068	29.2021	42.5852		204	96.7232	104.116	107.132	102.925	99.5145	97.6055	97.874	97.1067	100.374		204	70.3442	74.306	85.1485	77.586	69.3233	68.8632	77.7366	66.405	73.7141		204	42.9061	45.6761	44.7163	44.5794	43.9287
205	30.2724	28.5744	25.1416	29.1522	30.3181	27.0063	21.4578	25.7734	27.212		205	43.5508	54.1101	51.24	49.9596	40.8238	33.6852	23.5011	31.6749	41.0682		205	91.0399	95.768	92.6703	96.5985	91.148	92.7442	84.2193	90.7543	91.8678		205	72.73	76.6735	89.4493	76.7573	59.8036	70.7071	74.8968	71.1159	74.0167		205	39.8117	37.6734	34.7324	38.0414	40.531
206	34.8523	32.3407	25.9011	32.9647	30.1501	29.4873	23.7803	29.7128	29.8987		206	44.2604	53.1151	41.1933	50.5809	43.3211	34.1565	27.0254	33.5203	40.8966		206	85.496	88.9451	87.8147	90.4293	90.1917	88.6171	76.544	87.3079	86.9182		206	59.7448	62.4683	76.6086	62.7	59.6747	68.7336	66.8496	59.7921	64.5715		206	35.874	33.9503	35.3611	34.545	35.6897
207	31.4581	31.3015	26.4624	30.2873	30.4678	26.9853	19.5691	27.3124	27.9805		207	37.4281	47.5086	43.9786	46.9651	39.6941	33.6366	21.0816	31.2724	37.6956		207	86.8555	91.7338	89.6716	90.356	86.5587	90.2775	82.0067	88.7547	88.2768		207	62.9348	67.5049	77.4044	63.148	61.0253	66.5283	66.7789	65.6311	66.3695		207	42.2139	41.8006	39.1782	39.7006	43.8295
208	35.7889	31.3693	28.2274	34.5468	33.0904	28.5407	25.8869	30.9318	31.0478		208	54.8123	54.4587	47.0325	51.7345	45.4599	34.1213	27.496	37.3385	44.0567		208	95.8862	97.1096	94.2605	96.1552	96.1204	94.4159	85.296	94.3117	94.1945		208	77.7021	80.3876	90.8388	75.2664	72.1725	75.6213	71.6624	76.5745	77.5282		208	38.3197	38.3007	34.7443	36.6685	36.4989
209	36.1788	33.081	31.9931	33.4704	36.8777	30.9423	25.7256	31.4983	32.4709		209	47.3437	57.8686	52.9789	57.4142	46.518	38.7196	26.5286	34.4631	45.2293		209	100.284	102.702	100.492	102.408	101.364	104.364	92.6123	101.446	100.709		209	73.6123	77.4634	90.6919	77.3342	72.2176	72.9647	79.5099	76.3426	77.5171		209	38.8542	40.0057	37.6898	40.0478	39.5173
210	37.0137	33.6666	30.0597	34.1204	34.1821	27.5159	21.9512	27.2542	30.7205		210	49.3518	58.8126	52.7165	57.514	48.019	33.3554	23.2185	31.6908	44.3348		210	87.4737	89.4462	88.2391	88.9897	88.6112	89.0086	79.7879	87.5126	87.3836		210	60.4276	66.0899	72.8714	62.7222	62.712	66.3469	66.2832	65.2643	65.3397		210	36.9307	38.1871	37.2207	37.463	39.6928
211	36.4799	32.9817	23.8943	32.8421	34.6634	28.3773	17.1111	29.2104	29.445		211	41.1428	54.5914	43.5708	56.9957	44.7916	34.4597	18.7846	33.5738	40.9888		211	92.1738	91.4722	95.6908	95.8473	93.2801	93.8539	83.4151	95.0708	92.6005		211	59.1669	61.1316	68.0408	58.8963	56.1877	65.9572	74.6414	65.9274	63.7437		211	40.3215	41.4848	41.5685	40.5006	43.8257
212	41.3776	37.2645	33.3813	32.758	37.8596	32.4609	22.0654	31.0926	33.5325		212	53.5715	71.5415	53.3068	60.5038	49.5117	37.0772	23.2949	34.2127	47.8775		212	106.236	108.216	107.722	108.121	102.596	103.138	91.219	103.698	103.868		212	73.4192	76.9522	91.6945	85.1948	76.1663	78.9138	82.326	83.7541	81.0526		212	43.7565	44.6792	43.4987	44.6419	46.4402
214	36.0901	34.8393	26.7264	34.5392	34.2289	31.6071	23.3807	32.367	31.7223		214	46.1721	55.8621	45.725	50.872	44.1529	38.4853	25.2416	35.5741	42.7606		214	87.9422	91.4485	91.0009	92.563	93.4173	90.9327	82.6212	91.4544	90.1725		214	75.3805	72.5807	93.282	73.7623	62.2407	70.2969	79.3895	69.5959	74.5661		214	42.8235	40.8536	38.2298	41.0356	40.1139
215	32.0379	31.698	26.6989	30.1485	29.839	30.0858	22.7579	28.9192	29.0231		215	44.9654	50.3224	42.9082	50.2964	40.3892	33.8428	22.7171	35.9533	40.1743		215	95.1862	92.5678	94.8308	96.2721	95.0696	94.7601	82.7394	90.8319	92.7822		215	68.6383	72.0118	82.3118	73.9402	62.9106	63.3731	69.3554	64.784	69.6656		215	35.7329	37.0054	34.319	38.2754	37.4435
216	37.5396	36.0147	30.0387	33.9003	37.8578	31.9747	22.5753	29.0677	32.3711		216	44.1864	53.6484	46.7429	54.8459	42.5184	37.5241	26.1139	33.119	42.3374		216	88.0591	86.2243	81.5167	85.8983	89.7897	88.2912	79.1404	85.8294	85.5936		216	65.9243	69.441	79.6642	68.084	60.6213	67.3848	79.6673	73.8224	70.5762		216	37.6297	36.684	32.5988	35.1691	34.8881
217	32.737	30.6342	26.6991	31.2918	30.8137	29.2996	23.2835	29.69	29.3061		217	47.063	50.8928	41.3833	50.0269	40.0432	33.1704	24.6657	35.3507	40.3245		217	84.6797	89.2976	85.7614	89.56	82.4384	85.5703	76.5893	88.4723	85.2961		217	62.1334	67.2819	77.6297	68.4737	58.5317	67.1125	68.5831	66.3752	67.0151		217	39.1467	39.0484	36.687	37.7533	39.6995
219	31.2949	31.0941	24.4012	30.8878	31.781	27.6676	21.6709	28.1141	28.364		219	38.2104	47.3943	39.72	50.7633	41.5491	32.8577	21.4291	30.4241	37.7935		219	91.531	91.6388	91.7698	90.1892	87.9344	90.1221	82.6969	86.6237	89.0632		219	64.1337	69.7523	75.4724	67.4731	58.9071	63.5936	70.8508	67.2392	67.1778		219	42.2251	39.8471	40.8235	39.9031	40.363
220	40.4645	35.6944	27.0875	32.3876	34.5991	31.9876	20.2426	32.8001	31.9079		220	52.903	66.8429	49.7335	59.4659	52.8326	38.3029	24.4556	37.375	47.7389		220	106.648	105.185	105.822	108.393	104.525	105.774	97.3029	107.572	105.153		220	73.4141	76.3479	96.2158	76.4403	74.663	78.6106	86.1869	81.4106	80.4111		220	43.9307	44.9623	43.269	43.2878	45.4062
222	33.3274	31.9559	28.1262	32.6728	31.1426	26.936	23.0202	29.5513	29.5915		222	38.6527	51.2453	41.0604	51.2242	42.4125	32.0826	22.9583	32.994	39.0787		222	96.7337	96.5562	93.2062	94.6792	96.6866	93.3804	85.1615	95.01	93.9267		222	71.0309	73.1942	83.7391	71.1187	70.3478	74.8898	73.5308	70.7913	73.5803		222	39.1615	38.9701	40.0938	39.3926	40.5784
223	32.2262	29.2561	21.9811	27.5075	32.3219	27.5586	17.1247	26.4899	26.8082		223	44.1812	55.1037	46.1623	57.8828	45.3485	36.0301	24.6606	33.5287	42.8623		223	93.2789	94.9406	92.7254	92.5221	90.5289	92.6833	79.1031	91.7242	90.9383		223	73.7029	76.6391	83.2729	73.9508	71.987	75.8068	76.0778	75.1437	75.8226		223	38.4099	39.0673	36.9574	38.9597	38.4869
224	40.0824	35.9247	31.9151	35.7561	38.6307	31.8745	26.3578	32.4607	34.1252		224	49.8909	57.0364	47.4809	55.5798	48.786	36.8759	29.0471	37.3741	45.2589		224	98.0766	101.668	100.548	100.89	97.2051	100.511	90.2023	99.429	98.5663		224	77.3586	73.0863	89.9823	72.8306	74.4422	78.006	77.1165	77.4487	77.5339		224	42.1992	41.2584	40.2741	41.8884	39.5988
225	33.1581	31.1729	26.8228	31.8732	34.678	29.2675	20.065	27.1063	29.268		225	40.3297	51.6446	43.9404	50.5503	43.9075	35.2979	22.8718	30.59	39.8915		225	99.6812	101.662	95.0383	99.5362	96.2958	100.153	95.4331	99.7624	98.4453		225	68.3178	71.1206	82.192	70.0302	62.3144	68.0992	84.2043	71.5881	72.2333		225	44.2411	44.3774	41.3528	42.5216	43.3471
226	34.1824	32.2023	26.912	32.6356	33.3168	28.3185	21.0254	28.6477	29.6551		226	46.4731	51.3795	45.525	54.7399	44.2661	35.1312	23.463	32.3298	41.6634		226	94.4566	91.7706	86.8206	90.2026	89.9425	87.6657	76.6897	88.179	88.2159		226	71.3814	76.4196	81.7474	70.566	59.9252	68.3446	67.8949	67.2881	70.4459		226	39.3547	38.2663	35.051	36.9202	39.4215
227	42.4218	39.2209	30.3474	36.8704	39.8524	35.3411	23.9994	34.3333	35.2983		227	56.9613	62.0594	62.0587	64.255	53.4068	39.6296	25.612	37.2747	50.1572		227	112.787	118.164	110.085	110.078	108.346	109.482	101.968	113.173	110.511		227	68.8724	81.6092	97.9422	89.3615	73.2381	82.7404	89.0084	78.4573	82.6537		227	54.708	48.2211	46.1507	46.8371	48.2907
228	36.6848	32.7953	30.0892	32.587	36.9185	30.6381	22.2597	27.979	31.244		228	40.7975	52.8441	48.8901	51.913	44.0433	35.6614	23.5083	32.054	41.214		228	91.7903	96.0623	96.0059	95.6038	90.3017	95.9568	89.9905	93.7248	93.6795		228	67.1393	68.1956	76.2516	64.9907	61.5969	67.334	73.9856	65.6273	68.1401		228	41.4408	41.134	39.3883	42.0476	42.8745
229	32.6196	30.4393	25.9766	31.5606	30.8787	27.4416	22.2576	27.5923	28.5958		229	46.8938	56.3343	41.9511	56.2731	36.4325	31.6267	23.2285	34.4788	40.9024		229	89.7626	92.5859	93.6611	92.1305	90.8371	92.5967	77.3748	89.7892	89.8422		229	64.1218	68.9564	84.6806	67.106	60.5583	70.4193	73.413	71.0987	70.0443		229	44.4304	42.7649	40.5206	44.0076	48.6854
230	33.3906	31.6883	26.0812	31.4641	31.6862	29.4769	20.6477	29.5936	29.2536		230	44.0118	53.4409	43.9785	48.047	39.8739	33.863	23.2701	35.8633	40.2936		230	91.6537	94.6727	98.7748	94.7768	83.0246	92.836	83.4685	91.6928	91.3625		230	60.7699	68.9466	83.6828	66.939	58.2764	70.8372	76.1486	66.7757	69.047		230	37.6297	39.8971	39.7497	41.3303	43.2445
231	31.2414	31.9495	28.2236	31.5266	31.204	29.9024	24.7202	28.2436	29.6264		231	44.6452	55.6709	52.3039	55.1512	48.8953	39.0081	25.8688	34.834	44.5472		231	94.493	95.8724	93.0882	93.9686	90.5809	91.6155	81.1258	91.4706	91.5269		231	82.1391	77.6696	86.6925	75.6089	63.9808	72.267	75.7533	73.6173	75.9661		231	40.8665	41.1685	38.9583	40.7068	41.7977
232	29.6361	31.1105	26.7104	32.1478	31.5105	28.755	22.963	27.4202	28.7817		232	34.6821	44.491	39.0112	46.2145	37.5088	34.0635	24.5847	30.669	36.4031		232	82.4875	84.3822	85.1339	87.8864	82.8416	86.6309	77.2899	83.5782	83.7788		232	61.4888	66.0163	78.691	73.692	63.0224	63.672	68.0969	62.8998	67.1974		232	40.3139	37.2448	35.454	38.7471	42.696
233	36.4868	33.0584	27.1622	31.7984	31.0823	27.9602	21.5446	27.7976	29.6113		233	50.122	57.0198	42.1411	58.1538	50.8083	35.9892	24.4636	33.4469	44.0181		233	93.4334	94.4801	91.7852	94.0237	93.914	96.3852	84.8093	91.3022	92.5166		233	66.786	70.6206	81.6009	70.2382	68.1412	68.2762	72.0329	73.1886	71.3606		233	38.3789	38.8059	37.7594	37.8824	38.8131
234	36.7448	36.461	27.8161	31.9074	34.425	30.6775	22.5561	28.748	31.167		234	46.2835	58.5362	43.3433	52.7622	49.2676	36.202	25.0117	31.4567	42.8579		234	95.0355	94.4205	97.5427	100.226	91.9937	95.5711	91.9639	95.5815	95.2919		234	62.6437	64.6033	71.392	66.2734	60.9283	66.0375	71.553	68.9964	66.5534		234	41.635	42.9839	42.6536	41.6476	42.2872
235	32.8405	32.815	28.6326	34.098	35.4401	28.1842	21.3557	29.5455	30.3639		235	41.985	53.1939	44.7058	55.0622	44.5269	31.8417	21.0492	32.3637	40.5911		235	88.585	94.2983	94.9381	92.5225	93.079	96.3704	83.0075	92.3703	91.8964		235	64.1963	67.6488	80.0454	70.5571	69.9533	76.8658	74.9352	66.3341	71.317		235	39.6258	38.9975	38.3753	39.1766	40.0376
236	35.016	37.1635	29.7029	34.1015	37.1088	31.8737	24.4595	30.4604	32.4858		236	42.5892	57.2252	49.6507	61.0672	42.0367	36.555	27.4675	35.7309	44.0403		236	95.8096	94.5172	93.8951	95.8204	94.8001	94.7385	80.194	93.0235	92.8498		236	66.9713	74.3188	84.043	74.4795	63.3694	78.9349	76.4473	69.7597	73.5405		236	44.1152	38.9904	36.6332	42.0535	45.3566
237	36.3912	32.5822	28.7033	32.6508	35.3073	29.379	24.0774	30.3093	31.1751		237	51.2831	54.1489	45.5012	50.8581	50.665	33.9706	26.3291	34.1424	43.3623		237	86.5526	89.7012	88.5334	90.0029	90.4462	92.1019	80.741	87.4367	88.1895		237	63.652	67.141	79.5387	63.9571	59.065	67.6247	69.5007	67.2023	67.2102		237	36.1382	34.615	32.8497	35.1564	38.3634
238	26.1549	26.1215	21.802	25.586	25.0138	26.2156	20.0149	26.1886	24.6372		238	33.9358	37.63	41.6298	40.5411	33.9868	31.7013	23.5018	28.6092	33.942		238	78.0717	86.767	85.781	85.5552	77.9206	78.3776	71.3307	80.6374	80.5552		238	62.029	71.643	85.8208	70.0751	55.1289	56.5929	62.2233	64.0892	65.9503		238	42.9205	37.8052	36.046	38.9659	42.6191
240	37.3608	37.5648	33.7562	37.0494	41.4892	32.9208	26.931	31.1219	34.7743		240	42.5187	57.4295	50.9435	56.4518	47.2459	35.177	27.2399	34.9859	43.999		240	108.213	105.382	103.947	109.092	102.916	104.347	96.1082	104.272	104.285		240	71.3618	76.2985	87.9458	77.1899	68.8984	70.0924	84.1844	74.115	76.2608		240	46.0595	45.6697	45.3697	44.9254	42.8848
241	33.8031	35.0254	29.7273	34.971	33.3469	30.6654	23.866	31.0053	31.5513		241	42.2756	51.2303	43.2514	52.9442	43.1092	35.1265	26.3257	33.0063	40.9086		241	89.504	93.1232	93.3747	95.1959	91.8579	88.9888	80.856	88.0201	90.1151		241	66.1107	66.76	78.189	64.6013	61.9298	63.6397	65.5217	64.4996	66.4065		241	45.0483	43.6619	41.7528	43.5493	42.4708
242	35.4479	33.3336	28.2122	32.2395	32.0954	30.4042	19.7424	29.916	30.1739		242	47.4747	57.3884	45.8379	55.368	43.5339	39.5898	21.3194	34.1969	43.0886		242	101.315	102.553	98.6408	100.122	95.4217	98.818	90.5084	97.4923	98.1088		242	74.6717	75.5407	86.1717	73.3749	61.3193	76.5055	80.4617	72.9416	75.1234		242	42.2999	39.358	37.9432	40.1244	42.4744
243	31.5838	33.5163	26.0002	34.2488	35.412	32.9382	22.0706	29.5038	30.6592		243	47.4744	57.8929	50.281	70.5572	50.6758	39.1231	20.7775	36.7025	46.6855		243	103.731	103.881	105.118	106.348	103.359	105.017	92.9581	98.3526	102.345		243	74.0934	77.385	94.9509	81.1296	72.2487	83.4095	82.3547	70.6231	79.5244		243	42.441	41.8522	41.5975	43.4514	44.6697
244	34.7491	32.6105	25.5995	32.0949	33.5414	29.6322	25.0363	27.3662	30.0788		244	41.289	56.8801	45.2679	59.2721	59.4601	36.0891	24.1611	30.7214	44.1426		244	92.8799	95.9948	96.8695	93.1451	94.6721	92.3416	81.2271	90.4181	92.1935		244	74.5925	73.9997	84.0103	66.8523	67.1433	73.6696	66.8319	70.8831	72.2478		244	43.8517	45.3612	44.1734	43.7153	41.9225
245	31.9211	30.3261	25.3235	31.0296	30.5272	27.1872	20.1636	27.0574	27.942		245	39.7129	51.6722	37.3188	52.9993	41.8355	31.7063	21.6849	31.7285	38.5823		245	93.6245	94.5163	97.7248	94.2857	94.9529	94.1027	83.2369	94.4465	93.3613		245	61.2009	69.428	76.8004	64.8282	61.0175	67.2586	64.0437	67.22	66.4747		245	38.6489	38.7865	37.3493	37.4984	37.2141
246	34.3188	31.2406	28.287	34.4888	33.3669	27.4276	21.1387	28.9564	29.9031		246	41.3717	52.7429	49.9905	60.7366	52.4239	35.617	24.8099	31.3688	43.6327		246	96.1968	99.7063	99.18	98.3721	98.9956	99.3371	85.9185	98.8097	97.0645		246	70.6013	74.9832	84.1331	72.3416	82.7148	72.7151	71.8987	76.0354	75.6779		246	41.5796	44.209	44.0751	42.0889	43.9807
247	34.2777	32.2553	29.2877	37.4491	38.3056	32.0909	22.1164	29.555	31.9172		247	48.4189	53.825	45.2277	59.8335	40.6808	35.8433	21.9136	32.5341	42.2846		247	91.1911	95.1815	94.7933	95.1044	91.0485	94.552	80.6606	88.9298	91.4326		247	76.5828	74.6498	84.3664	75.8803	67.6742	78.8992	79.7946	74.4179	76.5331		247	39.994	41.735	40.1895	41.1486	40.7261
248	39.5396	37.0003	29.9685	36.884	37.3192	33.7869	21.5706	33.5043	33.6967		248	48.8508	62.6151	46.8744	63.6216	52.7632	39.5464	25.3765	36.2151	46.9829		248	104.705	99.7706	97.9425	102.727	100.304	105.102	93.8708	97.4586	100.235		248	77.841	76.2481	90.5365	72.7221	68.6739	74.7475	83.6359	73.0345	77.1799		248	40.2702	40.7482	38.2308	40.6754	43.4114
249	37.8315	34.5398	25.9569	35.8018	36.2827	32.2402	17.7113	31.9477	31.539		249	51.5413	66.6708	46.7762	66.0171	57.9255	40.1325	23.0044	37.1773	48.6556		249	96.4141	97.5012	99.7011	99.645	95.77	99.4775	92.8775	98.8296	97.527		249	75.9602	77.364	82.9144	74.2674	76.1204	81.9086	86.0543	83.8118	79.8001		249	41.8207	40.822	41.9869	41.7444	43.3215
250	31.6577	28.381	24.4967	28.8172	27.8397	27.0523	19.8076	26.3573	26.8012		250	39.5494	44.54	45.7756	41.2415	37.9942	33.0442	21.648	30.3532	36.7683		250	84.8243	94.0396	90.8405	93.2258	83.1065	87.834	82.9126	86.752	87.9419		250	72.3086	69.1279	72.6442	69.2707	58.9187	63.3252	74.5936	64.9536	68.1428		250	45.6508	44.043	40.6356	43.0669	43.8734
251	36.4148	37.1232	30.1025	35.8453	34.2815	33.2225	22.6452	32.2223	32.7322		251	45.7904	55.5278	48.5184	51.928	42.5501	32.7625	21.3339	34.2695	41.5851		251	101.666	104.232	108.133	106.037	97.6125	100.017	93.7915	99.2174	101.338		251	70.5656	76.6487	81.4073	74.0598	69.6057	73.3227	76.588	70.6816	74.1099		251	45.2165	44.8897	43.4445	44.2355	45.9945
252	36.085	31.3003	25.7707	31.0234	34.1821	28.3218	17.3054	29.7146	29.2129		252	54.8144	54.2379	45.3284	56.3049	44.3163	35.6988	21.9265	34.7985	43.4282		252	88.2749	91.7896	82.155	91.0827	87.6563	91.6055	80.7996	88.061	87.6781		252	72.6751	73.4681	93.0421	73.6975	64.0116	71.5146	76.6694	71.8897	74.621		252	40.4657	40.0998	35.6077	38.4067	42.6737
254	35.0992	33.9423	26.5557	31.4015	33.2716	29.6481	21.4335	31.7199	30.384		254	46.101	55.4637	44.2362	50.1752	44.9725	31.9987	24.2267	35.8834	41.6322		254	100.151	107.619	103.944	102.356	99.2944	104.979	97.866	101.63	102.23		254	69.5714	76.8812	89.6659	68.1099	61.2578	72.9749	85.7263	74.0879	74.7844		254	40.7984	41.6056	41.3246	41.6464	43.7046
255	34.3164	32.3045	24.3755	35.7716	34.8845	30.7483	21.3944	28.2194	30.2518		255	45.8287	52.9524	46.4213	55.4715	45.5343	36.227	23.308	31.1773	42.1151		255	95.9098	97.5375	92.61	93.7121	95.6835	94.7907	82.8471	93.2292	93.29		255	69.6738	70.8989	85.8313	68.6776	70.8608	70.4544	73.3132	70.1969	72.4884		255	40.478	41.7715	37.1746	39.5736	39.1638
258	35.3985	36.0715	31.3088	34.3217	35.7023	32.5987	23.331	30.7697	32.4378		258	46.3562	57.3642	46.0717	56.2369	46.4137	36.5432	21.2454	37.2638	43.4369		258	103.811	107.397	110.972	108.766	102.407	107.408	99.1679	102.136	105.258		258	68.0402	73.3382	86.2356	73.9429	65.2652	75.1762	83.4052	68.5498	74.2442		258	44.2191	46.2286	44.7079	44.7789	45.5437
259	33.3974	34.2257	29.2409	34.2098	33.7512	33.1489	24.6737	30.4921	31.6425		259	40.1884	50.4431	44.4621	49.9426	41.4845	37.6068	24.8267	32.4178	40.1715		259	93.2247	97.3101	97.1564	96.6395	94.1093	94.5549	90.7319	91.3823	94.3886		259	68.5298	75.0223	81.9609	74.7522	62.8109	64.7564	74.773	64.0883	70.8367		259	42.2666	42.4785	43.5475	43.3375	42.8251
260	37.6282	36.2661	27.6452	36.1231	37.7007	31.7253	20.5935	28.8135	32.0619		260	48.9805	61.0151	55.1393	69.554	56.1604	39.6582	23.6182	34.0173	48.5179		260	106.333	101.454	104.392	103.769	104.257	104.154	94.6908	101.243	102.537		260	67.0029	69.4717	78.4458	64.9192	63.1983	66.9912	78.9686	74.8414	70.4799		260	43.7843	42.9503	44.3085	42.2095	42.3815
261	33.863	34.2124	29.6415	30.0083	33.9745	31.7823	24.3322	29.6247	30.9299		261	45.297	55.7712	44.9673	52.3367	47.1374	37.6951	23.8721	33.1325	42.5262		261	88.5633	96.2502	91.6171	94.9208	88.4178	95.1699	81.9707	93.3071	91.2771		261	63.4408	73.4561	83.6411	73.614	60.809	68.3768	75.2411	68.4064	70.8732		261	42.844	41.9664	37.2134	40.5182	43.937
262	35.8617	33.8779	31.1022	34.4735	33.9083	28.4095	26.2166	31.2274	31.8846		262	49.0903	54.34	50.2754	53.5645	40.7109	32.3825	27.2139	35.4512	42.8786		262	89.8922	95.8522	94.4806	96.6245	91.2326	96.7188	85.1215	95.2753	93.1497		262	58.2531	71.0031	83.2226	64.4143	60.1039	71.7956	78.033	71.1373	69.7454		262	40.8393	38.1946	37.4214	42.4079	44.4397
263	37.2253	38.4309	30.6859	41.501	41.6343	32.6793	23.2364	31.969	34.6703		263	49.2069	61.4265	52.7349	65.8787	49.1814	36.54	23.5194	36.618	46.8882		263	100.698	98.6234	98.0887	101.376	98.8551	100.78	93.6808	99.3416	98.9305		263	67.3644	67.0683	74.6891	72.7996	60.7679	74.2004	79.2684	72.6564	71.1018		263	41.7613	40.9836	41.3439	40.2702	42.9594
264	31.6622	31.3975	25.4237	30.6765	33.3185	30.3021	21.1384	27.6189	28.9422		264	38.6116	49.9095	39.162	46.9862	40.2193	35.9261	23.756	31.0452	38.202		264	86.1712	91.9332	88.1634	87.9736	87.9637	89.561	72.5014	85.2884	86.1945		264	67.2949	68.5563	80.7189	71.8	59.3989	66.8319	70.1964	68.5996	69.1746		264	41.3298	39.9021	39.9397	38.3779	41.0693
265	31.8399	30.4043	25.7139	29.6153	30.7231	27.9488	22.2075	28.8378	28.4113		265	42.5235	51.7592	49.5671	51.58	43.6914	33.5235	24.0937	33.961	41.3374		265	86.3289	90.4293	88.3622	88.5941	84.8301	89.8463	80.5387	89.9856	87.3644		265	64.79	69.4321	78.0561	65.8173	60.05	66.6432	68.3818	67.3026	67.5591		265	42.2602	39.9237	37.393	38.9808	41.104
266	33.696	31.0617	23.2241	30.969	33.8442	28.8755	18.4331	29.3073	28.6764		266	51.2344	59.8242	42.3191	58.5013	44.5633	35.0132	22.4661	36.117	43.7548		266	98.9725	95.7028	93.5755	95.2962	94.2359	94.2499	87.2062	96.5854	94.478		266	74.3906	73.9118	88.4078	76.2915	68.7676	74.8701	79.1163	75.9377	76.4617		266	41.0018	40.2865	40.694	41.4046	43.2676
267	32.951	32.9566	24.3796	33.6867	33.5337	29.9638	18.8669	30.2283	29.5708		267	47.7466	55.8706	46.7041	58.4495	48.286	33.1549	19.4652	33.6876	42.9206		267	95.3634	99.1038	98.0953	98.2308	96.9967	97.802	89.7086	98.6884	96.7486		267	76.2614	77.7035	84.6398	71.9748	62.7333	66.1909	73.5435	71.3415	73.0486		267	47.2325	43.0467	40.5696	43.0258	46.851
268	32.8444	32.6892	25.5326	30.7281	32.2084	30.1146	23.0778	27.7274	29.3653		268	37.9668	52.3378	45.0814	47.9161	39.949	33.6701	24.2004	29.2522	38.7967		268	89.2597	91.2669	90.9859	89.8871	82.0476	90.4668	83.7984	85.7179	87.9288		268	64.9918	72.3239	83.4649	70.0285	57.5619	60.5	68.9202	64.233	67.753		268	39.266	39.5997	37.532	40.6	43.8074
269	35.1467	32.6057	29.0275	31.9061	32.5679	30.9546	25.2752	32.5292	31.2516		269	42.2501	48.4462	45.0797	47.7563	42.6479	34.9635	22.9669	33.2822	39.6741		269	99.2076	99.7733	101.246	104.519	93.5683	101.95	94.0443	103.284	99.6991		269	68.4985	73.0072	86.6482	72.159	65.4328	74.328	84.4935	78.1063	75.3342		269	41.7819	40.0934	36.5566	40.2223	43.1263
270	34.3297	31.569	24.4432	34.5816	35.5725	28.4719	21.2804	28.1691	29.8022		270	42.3528	54.9614	44.2014	60.1939	51.2217	35.3858	21.4607	32.9841	42.8452		270	106.818	110.07	112.52	109.868	106.692	109.609	101.323	105.551	107.806		270	72.363	72.9092	86.9075	79.0124	68.4745	77.0047	85.3962	75.4865	77.1943		270	45.0783	47.7686	46.5575	48.2315	45.5441
271	38.8482	35.835	30.5353	36.4459	38.3135	33.7214	23.0843	31.0859	33.4837		271	45.5092	56.8602	44.932	55.4201	44.4913	34.2566	25.2155	33.2364	42.4902		271	104.579	115.612	115.111	112.659	105.734	109.32	96.9412	106.068	108.253		271	69.9348	75.2343	86.6777	72.8899	72.4789	79.4763	83.0412	70.9149	76.331		271	46.7311	45.4684	45.481	46.0202	46.8252
273	33.4975	31.3967	25.8967	32.4873	33.2702	28.6567	19.4461	27.8446	29.062		273	48.3917	59.1961	46.2401	55.0015	45.8469	34.0864	22.2585	34.2907	43.164		273	99.6995	100.604	101.41	100.477	98.6601	99.0304	94.9405	97.4988	99.0401		273	76.3145	77.0165	87.1865	72.75	69.6003	72.9316	79.1329	74.4125	76.1681		273	41.8269	41.4006	39.09	41.1199	43.4381
274	39.0326	34.0513	32.7573	34.3189	36.5327	31.9632	30.2003	31.5328	33.7986		274	47.4101	56.5677	46.4115	56.2308	46.6279	36.4187	36.1168	33.9115	44.9619		274	104.202	101.67	101.162	102.612	99.5772	96.7784	94.745	103.119	100.483		274	80.7661	75.4976	81.5678	80.2645	71.3294	77.7992	76.874	76.6324	77.5914		274	43.192	41.8475	41.0594	44.4449	42.8257
275	37.4811	33.3967	26.9248	32.9148	35.6423	28.2858	19.1682	29.3414	30.3944		275	49.0657	62.311	42.1912	55.5337	49.6317	38.3859	22.3603	34.5444	44.253		275	98.1334	101.543	100.75	98.3107	98.8393	100.618	86.5004	97.7262	97.8026		275	76.2486	81.6263	85.9374	77.173	74.2516	71.5128	76.7413	72.6536	77.0181		275	44.4113	43.23	44.87	44.7748	45.6855
276	29.9629	30.7704	26.6648	29.613	30.579	28.7239	19.7398	28.0106	28.008		276	43.6835	52.2883	45.3	49.4546	42.4244	33.1113	23.3209	31.6926	40.1594		276	94.2304	96.3231	91.5481	95.6055	93.4197	94.1942	80.9913	89.2162	91.9411		276	69.5304	73.4869	87.8013	75.955	66.3586	71.1752	75.1274	73.5459	74.1226		276	42.8341	40.7349	40.4779	41.2372	44.2781
277	35.9215	35.8991	30.599	35.8409	38.2929	33.1624	24.7274	30.2763	33.0899		277	51.0049	59.5813	50.1677	67.8357	56.9281	39.9571	25.5065	35.4196	48.3001		277	106.635	108.186	105.36	108.009	107.944	110.103	95.746	105.645	105.953		277	83.0364	86.3189	97.2346	86.0768	79.0759	86.3746	90.7741	85.5439	86.8044		277	43.3268	41.8233	39.6327	41.0128	42.8574
278	37.178	33.7027	29.4784	34.6952	34.4652	30.6059	20.7658	30.8043	31.4619		278	44.2807	59.9866	50.4155	55.9651	45.4868	34.7604	23.719	34.4237	43.6297		278	109.246	111.983	110.637	112.663	106.887	108.607	97.4322	107.679	108.142		278	78.5185	77.2161	90.718	83.4961	73.2848	80.7406	82.5569	77.7424	80.5342		278	45.7791	46.1746	45.0818	47.2042	45.9599
279	31.6924	30.0961	24.0061	28.0361	29.0598	26.2472	19.8028	26.0616	26.8753		279	39.4339	55.4188	37.6635	46.3836	40.6628	33.7303	24.7458	29.4953	38.4417		279	93.9018	96.4127	93.2033	94.7418	90.1615	93.7069	78.7403	90.6899	91.4448		279	68.8999	65.7694	79.9667	65.0076	63.9622	66.1046	68.582	69.3741	68.4583		279	40.1328	39.8745	37.8711	38.6525	39.8562
280	36.209	34.355	30.9881	36.1813	34.7758	31.7833	24.5789	31.0891	32.4951		280	46.5464	55.4748	48.5707	55.8276	43.1481	34.5472	25.2086	34.1501	42.9342		280	98.5936	98.917	102.885	101.712	95.9555	98.0253	91.8033	97.3479	98.1549		280	70.7431	68.4777	78.0101	71.8849	64.4516	71.8233	77.8918	66.4012	71.2105		280	42.7997	41.5226	41.9886	40.0369	42.1084
[truncated: 34 more columns]

## Sheet: Total retinal layers
TRT	FOVEAL										TRT	PARAFOVEAL										TRT	PERIFOVEAL
	1mm											3mm											5 mm
SUBJECT	SUPERIOR	SUPERIOR NASAL	NASAL	INFERIOR NASAL	INFERIOR	INFERIOR TEMPORAL	TEMPORAL	SUPERIOR TEMPORAL	ALL		SUBJECT	SUPERIOR	SUPERIOR NASAL	NASAL	INFERIOR NASAL	INFERIOR	INFERIOR TEMPORAL	TEMPORAL	SUPERIOR TEMPORAL	ALL		SUBJECT	SUPERIOR	SUPERIOR NASAL	NASAL	INFERIOR NASAL	INFERIOR	INFERIOR TEMPORAL	TEMPORAL	SUPERIOR TEMPORAL	ALL
1	267.483	265.894	268.796	269.118	270.175	267.719	261.231	264.34	266.844		1	364.007	361.847	361.509	362.505	358.133	361.628	355.722	358.194	360.443		1	343.653	352.612	355.201	340.363	315.764	323.511	327.09	326.246	335.555
2	237.478	236.903	234.228	235.922	236.673	237.782	229.153	232.427	235.071		2	344.741	343.724	336.893	338.224	341.744	339.729	329.103	339.746	339.238		2	323.314	333	322.837	320.36	316.319	311.682	312.439	310.979	318.866
3	261.874	255.369	248.098	255.89	258.91	252.049	241.055	255.223	253.559		3	384.343	372.795	355.697	369.007	373.054	364.969	345.88	366.368	366.514		3	360.571	370.074	369.471	363.213	334.485	334.378	345.021	338.372	351.948
4			244.129				239.498		241.813		4			359.765				347.216		353.491		4			354.068				303.602		328.835
5	307.448	295.144	295.221	305.725	305.078	294.257	294.032	304.188	300.137		5	359.789	356.301	353.691	354.416	353.139	346.638	333.783	347.026	350.598		5	325.923	335.942	339.777	332.133	311.613	301.401	288.624	302.403	317.227
7	264.576	261.637	262.747	263.697	265.048	262.207	257.186	265.162	262.783		7	346.806	346.508	346.746	346.443	343.432	343.41	329.705	339.965	342.877		7	321.709	334.659	333.335	326.736	306.142	307.317	294.026	299.542	315.433
8	256.622	258.804	269.667	268.121	255.188	255.319	265.939	265.297	261.87		8	342.966	343.341	346.215	342.359	337.936	325.81	322.772	336.853	337.281		8	318.667	332.101	335.616	319.464	299.305	296.995	292.611	305.258	312.502
9	275.591	270.037	270.735	269.354	267.047	262.277	263.566	267.431	268.255		9	365.67	364.035	361.223	359.181	354.85	347.608	339.039	353.706	355.664		9	337.644	348.066	347.416	343.908	327.018	327.534	327.935	325.503	335.628
10	269.372	273.047	270.968	271.73	269.827	273.119	266.681	265.834	270.072		10	350.223	352.878	354.547	351.663	348.496	343.628	328.589	338.337	346.045		10	322.285	339.508	346.623	326.704	323.838	313.676	303.027	307.976	322.955
11	271.019	270.215	269.964	271.454	270.434	267.86	260.776	268.996	268.84		11	372.315	368.704	367.685	372.88	371.866	368.421	353.102	365.155	367.516		11	351.993	348.137	343.84	350.59	334.564	328.244	324.146	327.5	338.627
12	282.642	279.586	278.25	276.296	272.425	276.966	267.46	274.137	275.97		12	377.226	375.688	370.103	373.161	368.779	363.121	346.69	363.123	367.236		12	334.524	350.144	345.638	345.255	320.46	315.975	307.937	318.208	329.768
13	282.261	284.471	286.634	286.214	285.026	283.795	279.882	282.331	283.827		13	351.281	359.482	365.688	358.808	346.276	349.69	341.271	342.167	351.833		13	315.539	330.808	342.448	325.733	303.537	299.997	295.373	301.207	314.33
15	263.122	255.653	252.114	258.15	256.647	251.386	250.126	255.719	255.365		15	368.876	367.913	365.46	364.416	361.46	354.75	341.912	352.821	359.701		15	344.184	362.417	354.325	344.346	328.023	320.758	318.085	324.243	337.048
16	262.924	262.564	262.542	263.156	261.49	257.555	254.684	256.213	260.141		16	344.449	346.845	337.086	336.297	337.649	340.801	327.373	335.194	338.212		16	311.947	330.88	335.465	325.549	299.887	303.394	295.671	299.965	312.845
17	230.264	232.988	227.923	222.446	223.145	221.77	220.49	223.98	225.376		17	350.627	348.792	342.104	339.103	331.234	333.203	323.151	338.673	338.361		17	328.889	340.256	336.813	317.187	283.55	304.415	299.459	304.538	314.389
18	248.705	258.54	268.997	262.082	248.429	252.904	267.64	261.787	258.635		18	353.559	351.126	341.478	338.251	338.011	335.861	333.461	343.208	341.869		18	321.079	333.334	320.554	311.331	294.715	302.515	304.617	300.243	311.048
19	264.683	269.394	261.755	252.881	258.557	262.822	257.128	250.415	259.704		19	361.948	364.721	361.725	358.647	354.478	352.784	340.931	347.14	355.297		19	325.025	342.331	341.089	333.915	311.024	312.023	308.504	315.72	323.704
20	267.709	267.816	269.152	265.753	261.897	261.738	266.653	268.345	266.133		20	357.899	353.33	346.49	344.532	343.136	339.114	340.901	350.488	346.986		20	321.309	332.24	316.087	312.271	296.234	293.33	302.358	309.137	310.371
22	229.049	231.726	228.118	227.379	227.567	223.848	222.09	225.405	226.898		22	341.026	340.429	337.831	337.53	333.265	328.59	317.79	331.619	333.51		22	325.517	334.562	341.131	315.368	297.789	309.799	302.143	313.204	317.439
23	292.094	292.456	293.547	289.214	290.742	288.038	285.272	286.486	289.731		23	373.515	374.344	372.127	364.318	359.114	354.005	351.835	363.778	364.13		23	332.256	354.076	347.751	337.131	307.881	312.732	315.525	321.353	328.588
24			240.937				233.958		237.448		24			346.827				334.008		340.418		24			336.967				302.43		319.698
25			225.612				219.233		222.423		25			321.226				314.928		318.077		25			327.207				307.467		317.337
26	284.174	300.074	285.589	285.457	285.969	298.203	277.373	280.25	287.136		26	360.402	364.707	360.126	361.195	357.672	350.689	333.26	345.2	354.156		26	318.403	345.582	337.03	328.885	304.275	303.078	305.605	310.766	319.203
28	263.021	259.801	260.616	266.179	261.754	258.087	257.482	262.516	261.182		28	338.754	337.108	334.094	338.57	336.54	331.889	323.81	335.051	334.477		28	321.817	326.653	335.469	328.82	308.755	306.524	299.31	309.228	317.072
29	277.026	282.397	291.546	284.243	274.129	286.165	292.937	283.238	283.96		29	357.055	360.098	362.095	355.056	350.955	346.286	350.482	352.969	354.374		29	311.575	328.695	326.325	314.185	293.286	302.283	310.271	307.249	311.733
30	257.582	267.754	263.748	264.432	263.4	262.954	264.491	257.549	262.739		30	357.295	358.845	360.851	359.608	350.907	356.89	339.089	349.149	354.079		30	323.032	337.428	345.815	327.867	303.342	312.448	304.7	311.99	320.828
31	241.907	242.833	240.528	239.63	233.603	232.601	234.513	235.02	237.579		31	340.4	345.709	348.055	338.077	326.009	330.889	330.149	330.118	336.176		31	308.11	320.684	323.287	299.369	271.45	282.264	286.807	290.455	297.803
32	255.088	256.666	251.331	252.959	258.725	253.094	243.547	248.629	252.505		32	356.417	354.882	349.549	347.369	348.052	344.977	333.516	345.327	347.511		32	320.245	334.897	345.799	327.111	304.516	309.535	304.941	310.815	319.732
33	257.071	252.903	254.382	257.503	255.513	243.781	250.858	252.405	253.052		33	356.761	348.488	350.669	351.667	351.247	344.969	338.389	352.536	349.341		33	327.908	333.272	340.117	332.183	308.29	315.964	311.794	320.68	323.776
34	249.676	252.311	258.404	250.382	249.136	248.947	249.985	251.184	251.253		34	350.435	351.357	352.319	343.257	339.086	337.688	331.137	339.294	343.071		34	323.476	340.115	347.249	321.685	294.895	301.149	309.609	309.725	318.488
35	275.101	263.96	260.781	272.088	271.503	260.912	254.158	263.991	265.312		35	350.915	347.871	345.781	349.487	347.363	342.724	329.324	341.757	344.403		35	314.363	329.6	337.235	325.43	302.211	305.272	292.354	292.492	312.37
36	287.448	284.489	280.743	285.065	286.122	278.433	275.308	280.986	282.324		36	369.831	364.912	360.771	361.852	358.651	345.87	335.989	353.846	356.465		36	339.902	348.791	345.409	338.135	317.983	313.584	309.068	320.496	329.171
37	247.091	248.879	249.052	250.4	248.607	244.272	240.464	243.07	246.479		37	342.527	345.149	342.114	342.189	340.68	336.308	326.31	337.671	339.119		37	308.109	322.522	327.652	317.711	297.229	296.291	297.97	300.328	308.477
38	270.318	266.784	264.596	269.876	267.782	264.264	265.19	267.937	267.093		38	345.048	337.706	335.679	337.974	339.895	335.989	326.977	335.867	336.892		38	311.114	314.531	313.797	315.985	296.78	300.474	296.322	301.425	306.304
39	284.15	286.271	285.163	280.018	279.74	280.699	280.211	278.915	281.896		39	358.936	358.639	359.409	356.287	346.212	346.099	347.1	354.681	353.42		39	325.339	333.436	338.323	327.423	302.186	303.121	303.561	313.32	318.338
40	244.976	241.282	241.098	248.501	248.363	243.279	235.476	240.639	242.952		40	377.309	366.906	361.01	369.121	363.984	356.191	341.907	363.711	362.518		40	346.338	362.659	363.851	353.263	333.64	338.916	335.474	329.158	345.412
41	282.94	281.729	277.962	279.214	281.165	282.74	279.599	283.356	281.088		41	358.044	355.889	354.859	354.784	353.462	356.416	349.214	354.77	354.68		41	314.529	322.298	328.648	322.222	303.73	304.761	307.353	307.559	313.888
42	265.99	273.492	272.617	267.131	262.439	268.135	267.303	260.761	267.233		42	358.469	363.234	354.714	355.8	350.979	343.153	333.292	347.45	350.886		42	331.419	347.762	336.015	331.099	318.074	306.355	305.548	318.642	324.364
43	268.513	270.419	273.269	267.94	260.226	267.76	271.67	267.659	268.432		43	367.873	364.403	361.46	361.926	355.697	352.113	338.375	352.125	356.746		43	331.176	351.112	350.39	341.185	330.658	321.354	303.649	313.065	330.324
44	283.584	282.997	283.704	282.648	276.348	275.775	274.177	276.624	279.482		44	371.346	371.196	368.966	369.459	365.956	365.618	353.553	359.054	365.644		44	334.867	349.278	353.306	339.155	322.744	319.832	318.31	314.595	331.511
45	244.976	245.028	242.559	244.293	241.297	241.736	239.471	244.271	242.954		45	339.881	335.577	327.931	334.075	328.979	335.343	319.677	326.926	331.049		45	315.268	331.241	339.24	330.664	302	306.256	303.026	294.114	315.226
47	279.029	277.517	270.744	280.869	282.921	272.461	271.073	273.996	276.076		47	374.274	372.193	365.484	374.898	373.724	368.869	361.236	367.62	369.787		47	333.068	349.635	354.822	346.606	319.461	325.805	322.516	319.564	333.935
48	286.601	282.393	281.74	283.167	287.789	282.709	275.338	279.258	282.374		48	361.8	360.449	360.052	356.82	356.924	346.457	342.291	353.272	354.758		48	326.404	340.365	342.712	325.176	318.613	309.651	308.269	315.788	323.372
49	245.233	245.648	242.096	246.007	245.819	243.363	242.767	239.754	243.836		49	353.001	352.217	353.797	352.09	346.975	342.943	334.809	341.673	347.188		49	319.414	330.859	341.778	320.899	298.231	303.901	303.847	302.118	315.131
50	268.818	267.284	268.353	272.628	265.259	256.32	259.927	270.1	266.086		50	360.518	361.026	358.478	353.159	352.122	346.898	337.645	350.348	352.524		50	341.606	355.068	362.64	345.21	331.693	321.239	314.065	318.121	336.205
51			234.645				234.069		234.357		51			360.379				362.985		361.682		51			326.279				307.681		316.98
52	302.411	298.682			296.939	288.209			296.56		52	358.328	364.664			347.51	338.027			352.132		52	314.421	318.843			302.554	294.795			307.653
53	252.542	254.467	260.348	257.746	251.902	251.057	251.747	255.215	254.378		53	341.501	347.777	350.111	343.869	338.484	337.482	324.894	336.314	340.054		53	315.995	326.479	327.031	309.907	301.994	303.648	297.287	303.943	310.786
54	249.858	249.927	243.242	246.613	245.046	242.22	238.656	245.187	245.094		54	349.628	350.545	343.764	345.824	356.35	340.846	319.234	336.742	342.867		54	327.674	332.78	341.7	326.882	313.624	305.939	289.551	312.519	318.834
55	259.101	258.357	253.167	257.03	257.83	257.011	260.89	263.631	258.377		55	364.041	358.467	353.417	351.605	348.07	352.239	347.558	360.916	354.539		55	341.756	346.622	335.652	318.388	308.511	312.115	310.988	324.006	324.755
56	249.234	247.667	241.618	242.969	237.868	245.15	241.539	242.054	243.512		56	345.075	341.316	336.188	337.345	333.718	342.867	327.858	331.925	337.036		56	310.612	326.336	324.387	306.609	294.414	298.547	293.053	287.233	305.149
57	267.504	265.295	262.545	267.484	261.168	262.185	253.205	263.234	262.827		57	357.54	355.422	348.659	352.094	347.269	347.135	332.277	349.541	348.742		57	324.764	347.606	351.2	332.928	310.897	310.887	304.821	310.808	324.239
58	300.455	287.206	276.102	291.905	298.551	286.224	271.463	292.415	288.04		58	352.678	351.413	347.595	351.322	349.989	351.207	340.94	347.87	349.127		58	308.121	322.662	333.312	324.93	288.819	297.891	306.488	302.761	310.623
59	262.66	253.679	248.008	253.205	258.261	253.441	248.138	250.297	253.461		59	350.486	344.27	338.74	341.624	341.466	338.079	330.509	339.435	340.576		59	307.767	320.585	319.811	307.801	294.388	296.087	290.677	294.09	303.901
60	286.997	277.965	287.796	288.03	284.624	275.668	278.637	285.543	283.157		60	374.519	373.494	383.729	377.967	371.187	361.755	354.547	359.831	369.629		60	328.497	340.855	357.121	335.969	313.917	316.426	312.845	312.84	327.309
61	263.206	260.907	255.019	258.549	258.633	256.459	253.267	257.301	257.918		61	354.651	350.681	344.474	354.179	348.786	340.577	327.177	346.434	345.87		61	335.35	341.108	338.352	333.741	313.538	313.786	309.104	320.051	325.629
63	237.196	238.94	241.051	234.599	237.432	240.082	235.03	235.33	237.458		63	344.972	340.078	338.529	337.107	339.216	335.833	325.044	340.231	337.626		63	324.983	332.696	336.345	323.746	312.317	314.229	303.067	308.368	319.469
64	262.848	265.852	262.673	262.827	262.237	263.92	259.811	256.096	262.033		64	341.655	340.272	341.375	340.987	335.298	326.958	316.628	328.022	333.899		64	300.559	307.925	314.653	301.745	281.255	279.551	275.127	281.446	292.783
65	248.958	253.321	252.101	254.394	245.436	248.381	252.205	252.065	250.858		65	339.742	337.46	325.42	330.375	328.997	325.248	315.716	329.599	329.07		65	314.276	324.495	319.053	306.872	292.474	292.707	284.043	296.605	303.815
66	256.426	252.597	242.106	243.774	256.642	249.558	242.443	239.801	247.918		66	347.711	339.624	331.587	340.594	345.158	336.409	323.11	331.38	336.947		66	330.698	343.69	342.198	341.936	323.573	320.899	318.741	312.929	329.333
67	240.457	247.498	252.162	243.251	238.119	243.671	248.571	234.187	243.49		67	346.117	342.355	342.453	340.875	337.054	333.486	325.545	334.924	337.851		67	319.695	336.617	340.213	318.834	304.008	302.655	293.489	302.822	314.792
68	308.215	306.882	305.895	309.687	306.119	303.762	299.997	307.502	306.008		68	369.35	372.817	378.527	369.267	359.572	355.985	344.074	359.233	363.603		68	339.723	345.555	357.565	333.002	313.886	314.439	305.067	312.271	327.689
69	264.034	260.556	256.891	260.242	259.651	259.742	256.146	261.019	259.785		69	341.606	338.717	335.165	337.336	337.622	333.296	315.652	332.116	333.939		69	324.875	325.816	324.015	316.901	298.916	303.445	295.479	312.237	312.71
70	258.842	258.918	252.035	255.373	257.274	255.735	243.808	247.605	253.699		70	342.376	342.147	343.441	343.04	339.261	337.694	326.706	326.747	337.676		70	300.543	320.561	341.01	322.544	308.366	301.398	292.36	273.801	307.573
71	254.516	256.775	256.54	251.768	248.335	253.332	252.499	250.826	253.074		71	355.828	353.711	357.629	351.102	351.125	345.79	339.093	345.416	349.962		71	325.643	339.401	345.259	324.554	316.657	312.57	305.031	304.882	321.75
72	271.298	272.597	272.275	275.477	280.01	274.132	267.542	273.516	273.356		72	362.356	361.267	349.214	356.107	362.806	355.203	339.336	347.117	354.176		72	342.994	359.296	358.48	353.879	329.065	320.117	309.514	320.124	336.683
74	246.582	246.278	244.936	248.41	247.063	245.027	244.349	246.31	246.119		74	325.369	326.276	327.737	321.653	317.566	314.826	304.299	316.597	319.29		74	294.745	309.368	314.946	297.638	285.886	283.265	272.834	283.889	292.821
75	239.769	240.809	238.731	240.987	235.513	235.545	236.219	241.535	238.638		75	345.68	345.188	339.405	334.027	332.548	331.729	323.662	336.746	336.123		75	314.637	328.801	329.402	305.65	289.868	293.097	293.699	299.596	306.844
76	250.848	244.952	246.958	250.272	246.364	237.64	239.256	246.966	245.407		76	340.372	336.275	339.244	340.048	336.291	328.633	317.133	330.594	333.574		76	314.296	321.267	340.22	331.862	311.08	300.621	296.473	294.642	313.808
77	243.884	241.336	246.776	249.213	241.504	237.533	238.326	246.46	243.129		77	356.582	350.916	346.042	350.887	347.242	339.703	327.828	348.223	345.928		77	335.494	350.679	345.477	335.134	300.88	300.202	287.094	308.55	320.439
78	256.623	260.224	258.408	256.735	260.877	253.095	244.838	250.873	255.209		78	359.57	362.313	359.186	352.509	348.39	342.925	330.34	344.761	349.999		78	318.979	330.717	330.72	309.355	291.028	286.525	284.718	293.381	305.678
79	271.992	273.675	268.306	273.573	275.866	273.798	269.181	271.099	272.186		79	351.017	354.437	352.207	350.981	342.976	339.546	332.492	344.867	346.066		79	319.134	326.839	324.882	320.648	300.985	298.184	296.886	306.63	311.773
80	263.656	261.747	252.532	259.524	258.608	260.114	247.547	252.739	257.058		80	372.649	370.662	359.222	364.816	366.356	363.901	349.889	361.669	363.645		80	326.802	351.703	349.669	349.188	331.537	327.8	320.887	318.606	334.524
81	244.17	238.125	237.537	242.676	242.137	233.713	232.341	242.292	239.124		81	336.591	332.685	328.25	335.778	328.253	320.919	305.98	323.675	326.516		81	303.343	318.305	329.225	310.071	280.612	288.846	289.387	290.793	301.323
82	268.404	267.772	270.05	272.585	272.5	271.169	267.686	265.797	269.495		82	332.472	344.515	349.176	344.032	338.558	331.966	322.389	324.423	335.942		82	304.124	322.533	334.592	322.67	306.549	297.536	290.731	292.34	308.885
83	255.297	255.032	253.379	255.857	254.203	257.559	250.465	260.282	255.259		83	363.507	365.198	354.654	356.609	354.871	350.096	338.311	353.119	354.546		83	321.856	341.513	342.929	340.703	303.353	310.325	315.329	312.048	323.507
84	236.443	228.955	239.535	244.099	228.858	226.009	239.685	242.12	235.713		84	332.622	337.212	332.433	326.647	322.493	323.725	317.624	318.477	326.404		84	293.843	320.831	322.469	296.068	273.056	276.559	277.428	278.427	292.335
85	245.349	241.673	231.454	236.07	241.873	239.105	230.58	230.302	237.051		85	350.089	344.694	331.615	339.861	345.192	341.381	317.967	335.782	338.323		85	333.688	346.061	344.141	342.707	319.992	316.194	313.915	318.902	329.45
86	275.9	276.828	280.618	277.84	279.274	277.347	277.136	279.039	277.998		86	373.654	375.207	375.48	369.515	368.843	359.505	354.363	360.489	367.132		86	342.803	351.076	351.629	335.374	321.452	318.96	313.238	315.985	331.315
87	250.946	252.06	251.586	253.15	250.211	245.013	243.6	246.636	249.15		87	352.335	356.322	358.994	355.83	350.161	343.898	335.305	344.604	349.681		87	324.06	335.799	334.284	332.714	314.743	309.738	297.414	305.668	319.302
89	276.589	268.709	261.148	268.873	276.616	268.899	260.278	272.617	269.216		89	351.274	351.916	349.88	348.807	347.632	340.432	325.595	343.317	344.857		89	314.821	327.304	330.553	325.152	309.983	296.523	291.865	300.125	312.041
90	288.386	284.239	280.559	281.975	284.407	285.485	277.115	285.324	283.436		90	359.448	364.052	360.31	356.951	348.532	340.672	328.354	344.981	350.413		90	323.102	340.434	343.049	327.132	306.323	293.73	292.577	301.962	316.039
91	328.623	330.714	325.783	328.901	326.904	324.758	319.614	322.252	325.943		91	366.137	371.265	372.903	371.794	363.824	359.94	346.768	354.667	363.412		91	330.495	347.853	347.29	335.267	308.698	309.312	305.018	312.344	324.535
92	328.908	330.467	324.001	326.346	324.8	322.885	319.23	322.563	324.9		92	366.617	371.595	372.661	371.581	364.391	360.849	347.58	355.432	363.838		92	333.327	349.345	350.335	339.34	313.079	313.559	308.069	314.578	327.704
93	287.198	286.522	284.259	286.65	285.621	282.697	281.752	282.095	284.599		93	363.374	362.262	361.523	360.137	355.581	351.892	343.415	350.353	356.067		93	313.823	335.167	329.992	326.292	309.571	305.459	304.378	307.904	316.573
94	267.79	265.804	256.454	259.556	265.663	267.417	257.052	254.803	261.817		94	361.728	357.981	346.806	353.63	355.358	355.947	333.266	344.225	351.118		94	331.34	350.678	347.622	324.794	302.444	314.395	318.055	316.966	325.787
95	283.434	283.422	279.674	282.68	283.87	278.437	280.283	282.001	281.725		95	359.575	355.784	351.306	353.174	356.718	351.664	344.164	354.221	353.326		95	328.503	331.033	326.533	327.691	314.063	310.835	311.035	313.157	320.356
96	236.925	257.407	267.522	241.32	237.219	259.443	260.602	242.835	250.409		96	333.791	332.977	331.435	328.3	327.421	329.92	318.703	325.495	328.505		96	315.529	330.128	324.103	309.552	302.084	297.599	294.118	296.236	308.669
97	260.268	258.687	255.351	260.07	260.315	258.093	253.063	258.102	257.993		97	360.468	354.914	348.723	353.857	350.784	347.652	335.293	349.395	350.136		97	326.488	336.702	329.445	333.379	312.319	318.899	307.859	313.935	322.378
98	267.34	269.834	263.191	269.685	274.317	268.634	254.508	263.126	266.329		98	359.538	365.562	366.801	364.881	351.326	354.496	345.138	353.402	357.643		98	304.565	333.372	341.423	317.888	282.55	294.246	305.361	301.811	310.152
99	263.563	264.242	260.782	259.843	258.901	261.519	258.968	260.767	261.073		99	348.469	347.847	343.934	346.15	343.812	336.222	321.92	339.182	340.942		99	314.612	331.116	328.403	314.433	295.65	297.121	288.619	299.792	308.718
100	281.88	284.791	285.095	285.815	288.344	284.079	275.94	279.254	283.15		100	356.423	359.127	362.439	355.736	345.415	350.723	343.548	348.079	352.686		100	307.313	318.288	324.081	306.005	290.164	301.868	298.365	300.813	305.862
101	270.028	266.499	265.11	269.303	264.221	260.544	254.17	263.859	264.217		101	371.803	365.517	359.659	358.303	352.857	348.845	334.87	359.392	356.406		101	333.395	346.828	337.942	318.946	298.543	299.464	306.886	318.559	320.07
102	233.428	232.205	227.707	230.351	236.722	229.775	226.586	231.042	230.977		102	348.204	346.424	334.771	338.133	336.961	328.471	320.254	336.372	336.199		102	313.717	334.487	342.816	310.239	286.552	294.18	292.207	297.989	309.024
103	270.932	273.842	270.34	270.259	269.848	273.628	267.572	263.714	270.017		103	386.321	386.991	378.717	377.952	374.387	375.063	361.287	367.903	376.078		103	340.883	369.533	373.271	349.996	321.132	328.101	334.167	323.272	342.544
104	247.49	246.361	246.62	244.055	256.458	247.36	240.85	247.044	247.03		104	367.405	366.843	368.139	365.185	362.524	358.79	347.64	352.427	361.119		104	328.723	344.148	348.804	339.087	325.106	310.492	308.329	307.493	326.523
105	253.506	241.244	239.905	249.164	246.921	240.102	236.22	247.481	244.318		105	348.455	347.038	350.631	355.903	345.122	339.456	328.321	344.125	344.881		105	313.552	332.516	343.015	328.082	298.535	293.052	297.645	302.095	313.561
106	266.516	264.981	262.156	263.758	264.691	260.666	253.024	258.542	261.792		106	358.83	358.352	357.648	355.801	348.111	343.991	333.445	347.664	350.48		106	321.15	338.194	346.538	340.058	309.735	300.453	305.806	309.173	321.388
107	272.137	270.138	269.615	267.814	270.841	266.201	258.691	262.526	267.245		107	346.682	349.393	351.482	342.337	336.97	343.094	338.295	338.978	343.404		107	298.681	308.612	319.146	302.184	284.772	286.512	295.953	291.775	298.454
108	282.248	284.414	277.989	274.489	276.251	276.521	274.961	268.855	276.966		108	365.487	360.7	357.791	357.364	357.911	355.634	346.008	350.32	356.402		108	332.643	342.623	342.273	332.721	312.534	312.467	309.611	311.953	324.603
109	264.963	257.809	250.156	259.248	264.656	255.999	255.277	258.525	258.329		109	346.468	344.009	335.45	336.568	335.096	334.229	325.122	332.763	336.213		109	311.79	326.72	338.684	318.283	287.191	289.702	292.413	291.734	307.065
110	269.361	271.684	282.141	282.281	266.293	266.253	274.526	273.995	273.317		110	356.035	355.982	357.482	362.152	352.352	341.493	326.973	340.685	349.144		110	319.042	332.025	347.124	330.78	299.722	300.648	288.925	293.427	313.962
111	266.768	269.324	275.495	264.529	267.019	271.002	271.372	264.636	268.768		111	336.626	337.814	345.069	342.196	330.789	335.018	332.12	328.263	335.987		111	300.808	311.237	317.321	307.419	285.062	283.099	290.133	279.824	296.863
114	271.763	262.195	258.589	268.976	265.84	260.608	253.112	265.448	263.316		114	378.837	371.343	361.48	372.081	374.225	365.507	351.018	365.608	367.512		114	342.203	354.554	349.718	351.036	334.935	319.953	317.99	317.905	336.037
115	283.321	277.316	285.85	288.367	279.346	276.642	278.375	290.989	282.526		115	380.957	373.755	371.324	369.866	372.302	364.727	353.189	367.637	369.22		115	341.989	354.866	360.593	352.797	331.245	325.748	319.498	319.218	338.244
116	256.59	262.895	271.281	261.648	256.26	255.575	265.68	264.397	261.791		116	346.906	348.943	350.498	346.024	339.804	331.444	321.879	333.829	339.916		116	309.257	329.001	337.751	323.702	299.259	297.657	281.687	296.915	309.404
117	249.55	247.447	258.316	259.835	248.65	253.538	258.637	263.035	254.876		117	351.042	344.285	334.811	346.188	339.16	340.756	334.083	350.088	342.552		117	320.456	335.079	329.841	313.24	277.841	292.677	301.986	304.589	309.464
118	257.011	266.586	267.629	262.492	251.66	261.726	262.636	266.741	262.06		118	359.227	364.002	359.916	356.64	351.52	357.694	344.943	357.528	356.434		118	319.371	328.96	335.203	313.556	292.573	312.767	302.898	310.269	314.45
120	252.664	248.15	247.161	253.68	251.85	247.587	237.493	244.549	247.892		120	359.36	355.354	346.956	352.803	351.003	348.482	337.283	345.112	349.544		120	315.641	325.316	320.557	318.464	296.414	298.355	302.88	300.001	309.704
121	289.308	289.486	288.439	286.764	282.926	285.227	284.077	283.537	286.22		121	361.254	365.637	371.591	363.308	355.84	352.478	348.97	351.079	358.77		121	320.791	333.832	339.268	324.305	315.558	307.465	307.97	301.953	318.893
122	257.248	252.823	252.275	255.197	255.585	248.918	242.284	252.914	252.156		122	356.826	357.28	350.459	351.355	344.213	341.944	334.26	346.533	347.859		122	311.627	331.604	336.442	321.226	286.647	287.512	302.337	300.791	309.773
123	268.891	270.53	270.995	268.669	263.847	267.063	272.161	266.741	268.612		123	346.577	344.168	338.543	337.255	328.199	325.747	323.166	334.905	334.82		123	305.066	319.549	316.383	295.842	269.077	277.085	276.519	289.726	293.656
124	264.833	263.245	262.206	266.182	264.989	259.365	258.431	266.135	263.173		124	354.498	356.226	356.927	360.842	356.356	346.3	333.032	343.084	350.908		124	320.696	338.135	337.983	343.738	320.284	313.856	300.94	300.686	322.04
125	240.971	235.872	237.536	246.458	240.856	237.257	241.238	247.905	241.011		125	334.87	332.004	328.24	330.685	319.965	319.782	315.068	329.172	326.223		125	302.814	302.504	297.343	289.513	267.776	273.564	280.491	285.401	287.426
126	290.134	269.288	295.382		286.078	265.9	284.696		281.913		126	356.409	364.965	355.445		345.498	344.283	345.308		351.985		126	312.371	329.24	310.294		293.395	298.087	293.765		306.192
127	278.273	278.314	276.225	276.547	268.184	279.108	282.119	277.636	277.051		127	352.992	352.535	349.313	346.87	339.044	338.572	337.085	347.862	345.534		127	321.837	341.257	335.524	311.612	291.172	291.79	293.852	309.868	312.114
128	261.348	264.269	266.358	265.228	260.907	259.438	255.51	259.839	261.612		128	360.574	355.491	353.585	359.008	356.723	351.511	337.7	349.287	352.985		128	330.134	334.625	334.904	341.126	314.295	306.805	311.727	313.828	323.43
130	279.696	280.189	277.033	280.336	272.889	278.195	275.647	275.686	277.459		130	361.41	369.339	372.036	365.779	350.429	349.134	342.152	355.908	358.273		130	314.477	331.03	341.634	325.383	305.843	303.556	298.48	307.056	315.932
131	276.686	265.7	270.579	276.719	270.282	263.495	269.041	276.279	271.098		131	378.073	374.793	371.766	366.696	370.972	362.963	353.928	370.17	368.67		131	343.492	358.9	347.028	336.21	332.34	331.58	321.448	334.056	338.132
132	260.861	262.078	260.557	261.671	258.804	258.059	256.716	259.318	259.758		132	335.817	333.831	327.237	323.964	318.566	325.291	322.449	327.312	326.808		132	298.378	314.281	307.202	299.689	273.092	287.621	286.714	286.15	294.141
133	263.728	263.16	254.305	254.042	259.223	261.014	253.687	255.473	258.079		133	364.299	367.34	354.535	358.509	358.928	353.871	345.569	353.863	357.114		133	328.903	355.798	351.078	351.33	316.329	305.813	312.388	317.039	329.835
134	250.71	260.401	270.95	251.493	244.131	253.846	265.882	249.389	255.85		134	349.642	347.241	350.86	345.752	341.663	332.13	334.864	340.398	342.819		134	312.647	325.567	332.77	319.622	303.205	299.187	300.303	305.282	312.323
135	264.383	261.689	255.801	258.895	259.784	260.611	257.164	258.038	259.546		135	350.816	357.261	363.121	355.249	342.062	345.173	342.224	344.955	350.108		135	313.683	322.514	344.153	313.777	287.689	293.661	296.166	303.142	309.348
136	252.53	247.079	246.706	247.595	242.201	242.182	243.184	247.224	246.088		136	356.745	357.849	355.137	352.963	349.482	347.322	341.168	348.118	351.098		136	318.465	339.691	345.816	329.51	307.423	300.077	309.127	300.829	318.867
137	261.149	268.726	254.868	256.608	251.556	262.576	251.941	249.601	257.128		137	336.237	343.612	337.99	330.587	325.046	326.65	320.606	325.263	330.749		137	286.407	312.455	312.838	297.678	290.064	277.638	267.722	277.005	290.226
138	251.215	254.063	252.896	255.061	248.281	249.432	250.174	254.421	251.943		138	341.011	344.851	342.035	339.107	330.119	331.544	325.966	333.383	336.002		138	298.689	315.476	323.104	301.883	273.037	278.399	286.008	293.553	296.269
139	249.533	248.656	249.011	245.73	240.913	246.05	243.494	242.471	245.732		139	346.572	340.966	341.325	341.746	337.495	340.808	330.248	335.292	339.306		139	317.27	328.551	335.101	318.818	290.182	300.286	304.338	301.255	311.975
140	270.637	269.624	270.893	273.87	268.975	262.203	257.582	265.821	267.451		140	359.172	360.652	357.587	356.263	351.451	345.394	331.721	343.473	350.714		140	323.85	339.58	351.913	328.54	308.326	308.657	298.691	307.933	320.936
141	291.929	289.953	291.997	296.03	291.334	288.008	288.144	290.304	290.962		141	354.524	360.644	360.941	352.507	344.311	348.514	339.716	346.62	350.972		141	315.207	332.186	339.227	322.533	308.635	308.483	310.089	307.919	318.035
142	294.573	293.014	289.372	290.486	287.271	287.377	283.594	288.726	289.302		142	339.619	346.253	346.999	341.331	332.824	329.368	321.441	329.453	335.911		142	300.518	320.331	321.042	313.223	290.472	282.975	276.674	287.963	299.15
143	280.483	283.627	276.216	275.663	271.685	271.341	266.414	271.09	274.565		143	372.081	372.662	367.468	364.953	360.559	356.522	345.076	358.331	362.206		143	336.522	354.147	359.65	337.244	321.037	321.824	325.77	328.965	335.645
144	263.34	260.801	258.159	261.872	256.038	256.087	253.495	258.855	258.581		144	367.091	358.502	351.665	351.889	352.773	349.373	336.85	352.96	352.638		144	340.865	353.123	355.968	339.608	312.235	311.354	314.279	315.88	330.414
145	268.826	266.318	268.233	271.382	267.077	259.622	257.499	264.252	265.401		145	375.197	375.752	375.832	373.189	368.52	361.375	356.364	363.363	368.699		145	343.331	352.332	353.58	340.9	320.823	320.644	328.157	325.634	335.675
146	284.423	278.213	273.503	273.234	273.982	271.136	265.285	275.859	274.454		146	357.993	357.86	352.952	342.235	338.09	335.539	327.359	341.621	344.206		146	312.95	332.23	328.131	306.457	301.16	293.477	288.767	302.057	308.154
149	275.176	271.985	269.187	274.09	273.316	264.338	262.638	269.673	270.05		149	353.19	350.559	350.31	349.037	344.896	344.682	332.522	345.38	346.322		149	323.302	330.75	336.348	320.118	299.502	309.303	307.116	312.676	317.389
150	262.508	258.511	257.472	260.046	256.449	254.831	253.061	257.614	257.562		150	373.052	371.737	361.116	363.658	359.36	355.103	346.312	364.256	361.824		150	339.28	361.732	363.512	335.597	308.778	313.515	315.891	328.597	333.363
151	273.464	271.747	270.176	272.373	268.958	261.768	259.488	263.951	267.741		151	360.774	355.409	354.792	356.452	356.613	348.175	339.806	347.13	352.394		151	335.256	344.674	339.517	340.702	321.728	317.163	314.734	312.413	328.273
153	281.774	286.084	280.681	282.811	279.13	275.268	268.636	276.868	278.906		153	365.85	373.428	377.003	372.514	359.981	354.737	331.539	346.416	360.184		153	330.537	343.142	342.368	337.711	308.252	304.522	297.323	315.152	322.376
154	297.86	289.666	281.608	283.968	289.271	280.133	275.456	285.947	285.489		154	380.075	377.587	366.763	370.452	370.471	362.252	354.791	369.777	369.021		154	326.032	345.654	346.144	340.626	319.316	318.577	327.107	328.405	331.483
155	280.024	275.175	274.843	274.482	266.063	267.045	266.895	272.574	272.138		155	380.789	379.655	379.266	373.908	366.335	366.87	356.435	369.075	371.542		155	340.199	345.436	349.573	331.689	315.897	314.068	314.059	318.926	328.731
156	290.314	292.6	286.954	290.163	287.93	282.304	274.583	280.614	285.683		156	372.297	379.868	383.151	376.546	364.929	360.523	356.678	362.746	369.592		156	337.011	354.443	370.072	342.256	318.402	321.56	325.479	327.899	337.14
159	278.675	280.129	287.483	286.473	278.982	280.683	287.539	288.703	283.583		159	376.92	373.493	361.106	367.033	368.481	359.294	346.075	367.428	364.979		159	350.513	367.139	368.77	356.947	331.585	332.65	324.986	337.314	346.238
161	291.304	288.044	288.005	293.819	285.983	286.003	275.673	285.783	286.827		161	362.155	364.8	362.45	365.118	356.045	361.416	347.307	352.428	358.965		161	320.462	335.413	350.719	330.799	304.094	314.434	303.49	307.213	320.828
162	282.669	279.045	285.212	281.916	280.8	277.442	264.944	271.321	277.919		162	375.783	372.073	377.798	378.993	370.677	367.712	352.05	363.254	369.793		162	340.406	351.161	357.262	347.57	330.933	330.223	321.202	327.829	338.323
163	275.287	270.384	266.806	270.559	267.379	265.171	258.104	264.967	267.332		163	373.875	369.789	360.884	362.076	354.96	354.785	337.054	353.972	358.424		163	339.209	352.788	342.64	335.635	318.303	317.374	312.088	315.405	329.18
164	274.765	282.704	284.403	283.286	276.667	274.737	270.32	275.407	277.786		164	360.807	363.842	366.931	366.109	353.814	349.984	344.842	353.542	357.484		164	321.49	336.316	340.206	320.205	294.888	307.46	303.782	308.259	316.576
165	288.049	281.756	280.364	289.085	286.208	276.732	270.553	281.778	281.816		165	371.987	370.416	370.441	374.64	370.254	365.578	350.085	365.435	367.355		165	337.423	345.524	348.451	336.182	324.668	326.821	321.003	327.886	333.495
166	273.021	272.405	263.243	266.603	263.498	264.557	260.733	259.287	265.418		166	369.141	371.355	366.308	365.103	358.012	358.327	352.081	359.258	362.448		166	329.979	346.085	351.668	331.065	303.674	309.878	311.688	316.253	325.036
167	240.202	239.474	236.862	237.484	237.628	238.186	235.082	238.096	237.877		167	334.146	329.026	323.443	325.31	318.753	327.6	315.894	323.219	324.674		167	313.319	324.458	321.542	310.144	292.952	300.153	286.168	294.525	305.407
168	284.614	286.758	288.274	291.108	279.787	276.912	283.175	288.588	284.902		168	368.776	374.844	381.43	377.22	366.674	361.645	354.646	362.841	368.51		168	324.605	341.556	360.156	340.8	310.458	309.707	305.932	314.229	325.93
169	295.498	303.589	295.153	289.35	292.499	293.921	279.416	285.855	291.91		169	393.569	395.547	394.446	385.089	382.046	375.751	373.666	387.515	385.954		169	350.564	361.815	367.457	340.634	315.133	318.904	330.061	332.802	339.671
170	254.72	255.008	253.776	258.251	259.461	253.342	246.583	250.339	253.935		170	359.945	356.789	349.144	357.134	356.615	354.514	340.151	346.463	352.594		170	327.881	342.608	339.449	336.984	313.156	314.366	313.25	309.982	324.71
171	288.764	286.55	280.761	284.757	286.753	285.799	282.525	284.279	285.023		171	359.79	360.017	357.589	354.4	349.118	345.291	341.231	351.256	352.337		171	320.567	339.703	340.269	325.303	314.61	313.604	314.935	320.362	323.669
172	283.336	283.861	285.103	287.208	280.421	274.323	269.244	277.935	280.179		172	343.768	348.253	351.563	345.514	329.098	320.632	303.648	322.991	333.183		172	315.114	329.96	338.317	315.74	294.689	295.75	284.297	292.839	308.338
173	272.835	272.313	269.96	271.426	273.735	266.063	263.108	266.507	269.493		173	361.072	357.177	355.273	353.586	353.772	352.556	342.751	351.366	353.444		173	323.038	339.179	340.522	324.384	306.664	315.441	317.997	313.941	322.646
174	282.965	286.605	281.446	280.13	279.458	280.246	271.596	272.204	279.331		174	371.702	372.496	368.859	366.374	363.775	360.906	344.286	357.381	363.222		174	342.288	356.007	351.457	352.976	330.792	320.807	307.304	320.227	335.232
175	292.088	284.934	277.493	289.77	293.19	283.457	269.771	279.589	283.786		175	390.515	391.325	390.715	386.058	378.973	381.302	377.558	378.631	384.385		175	334.574	352.367	349.216	324.3	305.006	316.762	330.688	319.18	329.012
176	239.716	238.471	234.573	235.426	239.686	240.408	234.164	238.952	237.674		176	329.06	324.457	323.281	327.876	328.707	321.103	306.491	321.325	322.788		176	300.463	310.872	306.879	307.818	281.092	288.751	276.87	288.634	295.173
177	237.555	237.406	234.184	236.087	241.235	240.807	233.984	237.276	237.317		177	328.43	323.788	322.842	328.004	329.034	321.176	306.487	321.057	322.602		177	301.62	311.997	307.97	308.356	281.508	289.391	277.725	290.049	296.077
178	265.283	267.896	272.496	271.677	264.228	260.421	264.981	266.334	266.665		178	342.266	345.31	341.788	341.501	332.995	325.689	317.732	335.032	335.289		178	305.501	319.609	326.437	314.237	290.138	294.477	286.141	294.797	303.917
179	272.008	265.445	266.045	270.184	270.96	260.968	262.147	271.229	267.373		179	329.377	325.976	329.797	331.844	328.012	331.102	316.051	321.58	326.717		179	298.359	299.206	307.709	301.391	283.661	289.802	277.283	283.38	292.599
181	261.934	263.686	260.573	263.304	265.469	258.565	256.315	257.419	260.908		181	335.719	339.692	336.752	336.011	331.3	323.216	307.151	320.384	328.778		181	298.46	315.835	318.697	313.006	303.227	292.039	277.286	292.362	301.364
182	284.438	284.849	282.428	284.813	280.832	279.32	272.191	280.951	281.228		182	364.169	367.487	360.703	363.735	364.906	363.144	347.774	359.924	361.48		182	326.435	348.425	356.981	338.57	310.839	315.932	323.233	319.63	330.006
183	302.815	305.264	306.437	306.828	304.562	307.585	300.196	301.324	304.377		183	375.777	380.006	374.687	375.957	371.39	374.493	364.592	368.258	373.145		183	335.547	347.208	350.969	343.016	325.765	337.151	331.219	324.187	336.883
184	277.587	275.132	272.672	276.915	275.153	265.778	254.671	267.871	270.722		184	368.106	367.328	366.286	366.787	358.812	352.874	338.417	355.457	359.259		184	331.143	345.883	357.688	336.87	306.347	306.558	310.508	320.871	326.983
185	273.37	273.91	273.972	271.391	267.916	268.811	268.336	269.877	270.948		185	347.833	349.687	348.819	343.942	345.546	344.353	332.412	337.394	343.748		185	309.6	333.313	330.695	322.771	309.035	298.688	293.428	295.993	311.69
186	299.961	297.851	295.58	299.578	295.894	291.67	285.112	295.958	295.2		186	401.276	403.815	403.753	401.419	391.615	382.557	371.092	389.26	393.098		186	351.457	374.409	377.291	366.518	338.789	346.494	333.377	343.632	353.996
187	274.114	274.261	275.223	274.509	267.791	266.041	263.259	268.139	270.417		187	351.928	355.86	352.673	350.276	348.593	340.369	325.44	338.56	345.462		187	338.112	347.185	349.838	341.931	318.628	317.163	311.663	323.402	330.99
188	298.641	299.353	299.206	297.417	292.932	292.969	288.297	292.543	295.17		188	353.923	361.652	362.023	356.703	351.52	349.49	338.931	345.458	352.463		188	322.023	340.66	347.421	326.505	312.599	306.016	305.135	306.648	320.876
189	272.238	274.995	276.892	274.93	271.696	267.347	264.009	268.898	271.376		189	372.147	377.905	383.84	380.309	372.535	370.424	360.53	369.236	373.366		189	342.623	357.151	359.355	345.644	317.289	323.769	313.981	329.36	336.146
190	248.166	247.202	241.15	245.462	242.039	246.169	235.311	234.735	242.529		190	353.798	352.66	348.861	353.432	344.276	344.589	331.837	340.005	346.182		190	318.566	333.742	339.794	328.796	296.821	298.341	290.806	301.271	313.517
191	268.262	267.479	265.432	267.143	263.454	261.501	254.98	262.152	263.8		191	341.048	339.974	334.588	337.083	332.132	329.25	316.435	330.428	332.617		191	303.724	318.332	327.32	308.122	286.825	286.904	288.796	291.156	301.397
193	289.214	290.578	287.459	286.122	282.769	279.812	279.79	282.675	284.803		193	364.069	362.642	358.512	356.624	357.389	351.154	337.015	349.817	354.653		193	328.413	341.938	340.07	326.938	318.509	321.408	307.405	313.794	324.809
194	262.129	265.573	262.461	264.986	263.786	259.817	253.564	259.516	261.479		194	362.281	365.852	357.099	359.367	354.318	354.801	341.588	353.914	356.152		194	320.691	342.655	336.566	327.999	308.128	311.94	308.612	311.794	321.048
196	286.686	288.525	286.114	285.308	286.419	283.107	279.546	280.946	284.581		196	346.515	350.625	351.27	347.304	339.774	336.83	327.746	335.953	342.002		196	312.164	326.916	332.559	320.223	295.591	295.222	289.777	304.343	309.599
197	266.388	280.485	294.531	279.16	260.586	274.062	287.412	269.967	276.574		197	368.637	371.79	372.173	367.908	362.015	361.401	350.668	355.262	363.732		197	334.98	346.731	351.542	332.014	312.537	314.98	314.815	319.323	328.365
198	296.192	297.422	296.031	296.241	292.38	286.116	281.124	284.989	291.312		198	393.231	394.718	392.226	391.782	382.212	380.106	369.975	381.245	385.687		198	343.312	362.958	374.538	355.925	326.607	336.661	337.887	336.17	346.757
200	273.985	269.588	265.74	264.742	261.175	262.169	258.923	263.831	265.019		200	342.482	340.821	342.735	337.049	335.091	331.747	323.453	334.401	335.972		200	305.668	311.552	326.261	301.746	293.711	289.199	287.228	297.238	301.575
201	262.338	260.735	256.771	259.587	266.006	261.371	251.591	260.033	259.804		201	343.518	346.284	338.307	341.382	337.865	340.353	330.537	339.944	339.774		201	302.558	328.704	328.86	314.209	297.72	296.953	300.444	299.229	308.585
202	285.673	285.591	280.668	283.652	286.956	282.442	273.869	277.162	282.001		202	382.236	384.76	381.218	379.354	378.725	377.356	359.002	368.494	376.393		202	335.702	351.927	366	345.05	325.451	325.523	319.607	322.655	336.489
203	279.672	277.836	269.886	286.073	282.415	276.985	269.264	273.472	276.95		203	374.629	376.628	371.697	374.058	365.341	368.846	358.715	363.751	369.208		203	327.114	338.926	343.871	341.162	313.486	320.305	323.62	317.129	328.201
204	298.343	291.744	293.491	295.055	291.578	282.907	275.921	288.318	289.67		204	369.687	384.128	396.669	388.254	372.766	364.718	362.479	360.865	374.946		204	322.677	344.546	360.716	347.104	329.28	308.018	309.704	300.103	327.769
205	255.463	254.636	249.68	251.925	251.515	245.513	241.773	246.957	249.683		205	343.004	346.218	342.577	345.706	339.899	335.334	324.255	331.389	338.548		205	312.502	334.512	349.156	321.013	288.624	291.612	290.003	292.472	309.987
206	248.192	247.385	243.91	245.784	241.814	243.121	238.11	241.357	243.709		206	334.918	337.759	337.035	337.986	331.784	332.089	317.033	325.906	331.814		206	303.88	316.215	322.042	308.051	293.107	298.726	291.683	290.649	303.044
207	255.079	249.593	245.946	250.021	248.711	246.637	239.883	248.533	248.05		207	348.307	352.895	348.848	342.65	339.469	340.076	332.845	341.639	343.341		207	304.08	321.372	335.29	303.321	290.184	294.789	286.839	298.956	304.354
208	244.148	242.896	242.837	242.521	236.497	235.74	237.998	236.932	239.946		208	347.641	345.464	341.391	340.664	336.286	327.28	317.977	333.983	336.336		208	329.345	339.09	341.796	319.282	305.733	296.407	287.173	308.139	315.871
209	276.422	272.83	274.778	275.945	268.648	269.663	270.734	273.464	272.811		209	357.864	357.623	356.997	352.172	346.724	346.104	339.325	348.631	350.68		209	321.073	337.779	345.462	327.695	300.58	299.776	299.521	307.043	317.366
210	251.403	249.681	249.183	251.584	249.832	245.858	241.861	244.554	247.995		210	339.79	339.959	341.33	340.678	340.504	333.008	321.071	328.96	335.663		210	305.505	314.469	311.775	304.838	290.606	287.372	279.757	289.344	297.958
211	270.223	267.737	268.034	271.728	261.937	259.049	257.105	263.841	264.957		211	350.804	348.477	348.106	351.014	351.779	345.583	331.412	344.36	346.442		211	296.027	305.267	304.614	302.326	289.361	293.464	293.058	293.529	297.206
212	284.673	285.408	291.628	288.76	281.593	277.98	274.662	273.039	282.218		212	379.333	379.419	383.082	378.116	373.126	365.108	349.325	364.563	371.509		212	332.987	358.387	361.013	351.659	324.545	317.85	312.712	324.922	335.509
214	274.884	272.744	268.333	276.169	273.349	264.806	258.844	267.52	269.581		214	366.279	364.302	360.484	363.225	362.287	355.364	346.377	356.384	359.338		214	330.227	339.878	353.912	328.763	302.409	308.306	315.579	313.158	324.029
215	260.561	261.056	260.217	259.626	255.686	253.268	253.451	255.183	257.381		215	338.971	338.545	340.768	337.792	332.129	329.712	318.522	327.89	333.041		215	305.494	315.353	322.507	308.482	280.795	279.067	280.678	288.512	297.611
216	259.965	260.319	259.613	261.704	257.883	251.192	247.753	248.66	255.886		216	352.961	345.818	338.146	341.556	344.607	341.125	327.531	336.992	341.092		216	318.131	332.372	336.851	324.552	298.471	304.337	317.435	313.433	318.198
217	250.351	251.462	254.828	257.431	253.373	249.034	241.529	249.37	250.922		217	338.507	340.985	340.757	342.221	334.354	333.813	315.956	332.118	334.839		217	316.021	321.527	328.733	317.245	292.69	296.232	285.792	299.787	307.253
219	284.88	286.132	285.733	286.563	286.749	285.044	279.154	281.437	284.461		219	354.094	355.267	354.115	351.188	347.151	345.066	338.921	344.346	348.769		219	311.471	329.479	324.874	317.205	295.126	293.521	296.096	301.82	308.699
220	290.806	283.053	281.687	284.684	283.153	281.184	279.892	290.591	284.381		220	384.9	378.793	373.31	372.191	367.337	368.483	360.969	377.489	372.934		220	340.166	353.943	355.357	336.748	316.929	320.86	328.64	333.62	335.783
222	276.006	276.251	270.227	270.713	279.4	270.736	265.705	269.236	272.284		222	358.322	356.905	359.744	359.287	357.847	347.774	338.634	349.586	353.512		222	316.756	327.606	336.776	325.188	312.224	305.564	298.343	305.391	315.981
223	252.486	251.515	246.993	246.843	250.189	245.485	242.217	247.901	247.953		223	355.981	354.379	345.066	347.503	347.649	343.355	322.172	342.219	344.791		223	330.367	343.376	341.006	333.491	308.926	310.401	304.697	316.933	323.65
224	261.622	267.003	273.172	266.4	253.918	251.364	250.87	250.394	259.343		224	364.512	362.359	366.446	362.533	357.122	352.001	346.466	355.17	358.326		224	330.998	336.258	343.17	330.184	323.199	317.028	311.412	321.361	326.701
225	286.461	281.761	269.592	275.745	283.359	277.034	263.496	271.169	276.077		225	364.692	361.433	356.786	358.755	356.466	354.22	349.946	358.142	357.555		225	313.885	325.851	326.07	315.461	296.726	298.121	313.149	309.761	312.378
226	255.777	255.704	253.023	254.332	250.483	244.328	241.442	248.365	250.432		226	354.627	348.749	340.847	344.488	342.297	332.437	319.223	338.613	340.16		226	315.495	330.609	330.375	320.24	287.224	292.062	284.776	295.311	307.012
227	285.619	284.97	279.439	280.923	279.416	271.616	270.802	280.535	279.165		227	395.815	393.467	383.866	385.51	382.75	374.643	365.629	381.092	382.846		227	336.89	362.19	380.684	367.163	331.276	326.958	324.348	324.472	344.247
228	325.825	322.867	321.106	322.077	320.908	315.333	312.715	318.893	319.966		228	371.116	371.839	373.833	367.147	362.172	363.913	360.47	362.812	366.663		228	322.1	333.76	339.35	318.578	301.69	309.053	318.168	312.811	319.439
229	247.397	243.971	242.789	242.456	242.561	242.591	235.785	241.246	242.349		229	348.629	349.173	348.511	347.667	344.621	343.599	328.46	339.251	343.739		229	319.414	334.265	335.475	318.468	288.904	297.872	300.03	310.218	313.081
230	264.856	264.467	264.588	269.005	264.436	259.077	252.91	260.046	262.423		230	346.424	349.825	355.904	349.208	339.233	343.516	335.353	341.11	345.072		230	303.894	318.054	323.674	303.89	283.559	293.844	295.915	294.947	302.222
231	238.158	237.356	233.656	230.532	233.142	231.897	227.278	231.875	232.987		231	353.601	354.879	351.517	350.937	344.047	340.526	329.77	341.488	345.846		231	328.203	336.811	341.261	327.55	299.863	302.128	299.734	306.582	317.767
232	263.552	262.026	257.674	257.782	258.53	255.755	251.695	254.408	257.678		232	338.82	339.789	337.489	342.686	337.204	336.295	328.942	332.034	336.657		232	298.206	310.78	318.83	308.094	285.775	286.233	289.195	287.362	298.059
233	258.473	258.64	253.585	252.689	245.923	244.767	241.971	245.732	250.222		233	357.633	354.955	349.097	346.721	340.42	341.974	331.862	341.426	345.511		233	319.906	333.083	333.082	322.187	304.915	295.815	294.251	308.509	313.969
234	288.556	282.874	279.206	284.733	286.048	281.23	276.181	283.084	282.739		234	348.342	348.651	351.601	349.234	339.316	340.273	339.972	341.647	344.879		234	307.876	323.195	312.096	310.517	294.702	291.336	294.559	298.37	304.081
235	303.796	305.276	304.928	306.322	306.62	304.327	298.403	301.313	303.873		235	342.625	347.646	347.798	345.515	348.38	345.038	332.93	342.342	344.034		235	305.6	322.534	329.54	318.735	311.707	308.176	300.257	298.944	311.937
236	273.533	272.014	270.852	271.801	272.785	270.156	265.266	271.576	270.998		236	370.207	363.233	357.56	363.305	366.434	360.494	345.235	357.63	360.512		236	326.4	347.401	349.458	338.163	309.681	323.572	319.971	315.211	328.732
237	250.281	248.031	246.896	247.742	241.596	237.869	234.899	238.543	243.232		237	345.442	339.682	337.331	335.836	334.098	333.089	322.361	333.006	335.106		237	309.029	321.974	326.644	304.62	294.504	287.756	288.997	292.211	303.217
238	246.922	249.047	245.88	245.446	240.906	235.204	231.119	237.087	241.451		238	341.685	348.462	350.776	346.502	334.17	330.577	317.766	333.648	337.948		238	318.176	334.597	365.593	326.485	289.997	288.44	292.331	303.355	314.872
240	314.314	312.498	309.233	316.788	313.27	303.417	291.047	301.509	307.759		240	386.573	385.799	388.845	386.128	378.582	372.989	369.576	373.514	380.251		240	328.467	348.427	357.683	339.991	313.284	310.777	326.975	324.513	331.264
241	283.887	282.493	279.592	283.001	273.607	269.543	268.017	275.262	276.925		241	360.228	365.445	363.885	363.506	354.239	344.184	333.179	345.669	353.792		241	324.933	333.996	343.779	321.629	310.312	304.756	297.088	306.751	317.906
242	263.84	266.02	259.817	260.543	259.502	260.222	253.205	254.096	259.656		242	358.651	359.566	354.808	355.362	346.522	347.939	333.488	344.726	350.133		242	321.821	338.02	339.148	323.585	298.624	312.701	300.345	306.45	317.587
243	255.034	260.245	259.408	260.846	256.697	254.771	251.059	249.388	255.931		243	362.671	368.24	370.689	372.668	365.561	364.317	346.756	352.013	362.864		243	329.955	344.265	357.579	353.87	318.555	328.833	310.52	312.704	332.035
244	278	283.816	285.769	280.238	274.007	275.007	276.422	275.103	278.545		244	359.78	361.407	360.181	350.884	347.499	342.243	330.238	344.206	349.555		244	336.15	348.957	344.122	331.401	325.412	312.361	298.995	312.829	326.278
245	278.553	276.898	275.014	275.825	273.551	272.404	270.436	275.773	274.807		245	348.828	350.663	350.239	343.24	340.177	340.171	330.841	345.808	343.746		245	299.516	314.897	312.166	301.972	287.634	287.826	279.02	297.172	297.525
246	282.051	280.768	282.896	280.854	280.469	275.761	266.626	273.088	277.814		246	369.601	375.771	381.344	377.606	376.438	363.28	344.494	360.678	368.651		246	325.777	347.052	357.07	343.476	335.58	311.323	298.194	312.278	328.844
247	281.906	284.125	280.632	284.138	284.847	280.605	278.526	278.869	281.706		247	347.404	351.965	348.605	353.357	346.167	345.636	330.851	338.041	345.253		247	331.543	334.688	331.126	329.111	301.183	311.55	308.108	312.734	320.005
248	294.559	292.4	292.104	292.745	286.486	288.731	281.651	286.874	289.444		248	364.743	362.984	359.594	363.641	358.224	359.527	347.481	351.677	358.484		248	328.461	340.984	344.391	331.728	304.926	305.85	315.482	304.615	322.055
249	270.492	278.576	281.706	276.995	266.362	269.499	262.611	269.264	271.938		249	367.713	367.863	365.355	368.121	362.584	360.995	347.924	364.234	363.099		249	339.319	351.979	342.779	343.301	328.423	326.953	326.306	333.08	336.517
250	261.85	259.186	261.114	265.587	255.596	250.427	249.553	257.031	257.543		250	349.622	352.33	349.941	352.143	336.701	338.769	334.582	338.766	344.107		250	311.173	322.151	326.507	306.275	288.069	292.846	299.719	296.442	305.398
251	315.264	316.376	307.848	313.783	309.961	313.317	305.366	308.969	311.361		251	377.459	383.938	382.67	382.665	373.535	372.203	359.504	368.204	375.022		251	332.779	355.082	358.039	342.17	326.075	322.976	319.183	322.345	334.831
252	256.617	251.776	244.671	251.133	250.638	237.199	233.059	242.033	245.891		252	347.525	345.563	338.727	340.041	336.054	333.926	317.753	332.691	336.535		252	326.126	333.072	352.776	321.556	285.56	294.352	292.838	298.577	313.107
254	272.218	271.457	270.437	270.301	266.271	265.212	262.114	266.993	268.126		254	369.531	373.71	372.111	361.393	355.387	359.97	353.48	359.172	363.094		254	323.989	339.299	343.518	314.285	296.692	305.18	322.44	317.568	320.372
255	279.282	274.376	261.265	272.296	272.645	268.916	254.285	263.41	268.309		255	366.766	365.87	358.291	363.072	356.972	352.813	339.099	351.279	356.77		255	326.996	336.018	343.993	328.093	316.684	313.275	304.874	311.389	322.665
258	320.405	324.679	328.411	325.305	323.203	320.041	315.882	318.324	322.031		258	383.401	392.455	396.868	388.235	379.823	378.496	366.51	372.444	382.279		258	331.688	352.239	354.656	342.782	317.305	319.683	319.523	319.781	332.207
259	284.587	279.604	272.393	274.35	273.169	273.936	265.754	271.1	274.362		259	351.594	358.361	359.741	355.006	346.661	346.44	339.205	340.377	349.673		259	310.315	330.181	336.437	322.682	291.429	288.17	294.584	290.784	308.073
260	282.721	283.635	278.086	281.343	282.447	277.028	266.466	273.602	278.166		260	371.14	370.362	368.637	366.203	364.175	360.768	349.018	359.189	363.686		260	324.128	340.966	348.515	332.091	311.352	305.231	307.897	315	323.148
261	266.113	261.203	268.088	274.012	263.046	254.648	259.14	268.915	264.396		261	354.295	361.929	356.719	356.011	349.707	349.093	336.431	350.55	351.842		261	309.198	334.467	337.586	325.807	293.713	296.238	297.653	301.102	311.97
262	270.933	266.254	264.135	263.936	257.828	250.41	252.951	258.965	260.677		262	353.469	352.356	353.94	353.166	346.862	345.106	339.62	347.656	349.022		262	307.74	328.169	334.636	313.809	290.751	298.227	310.349	312.016	311.962
263	319.079	318.516	315.218	315.754	318.962	317.425	316.526	318.769	317.531		263	371.871	371.423	367.415	367.726	366.449	364.123	360.421	364.925	366.794		263	324.185	333.095	332.389	322.56	301.189	312.213	314.444	315.782	319.482
264	243.086	241.714	239.052	241.071	244.82	243.298	229.891	232.866	239.475		264	349.245	352.269	348.608	344.563	345.193	342.903	321.477	336.519	342.597		264	317.369	329.387	337.42	321.384	298.627	302.471	302.099	306.177	314.367
265	248.87	245.391	246.33	251.346	246.693	240.799	238.089	244.237	245.219		265	352.293	351.473	350.03	347.573	340.947	338.672	330.791	343.054	344.354		265	316.376	330.078	343.378	321.788	298.834	299.571	297.151	306.711	314.236
266	267.757	260.887	259.371	266.146	263.305	256.728	248.414	262.371	260.622		266	366.701	361.489	357.54	359.993	357.456	351.106	339.885	355.127	356.162		266	343.741	352.773	356.5	343.993	315.701	316.467	314.045	326.216	333.68
267	285.193	290.152	279.045	284.458	283.637	275.434	269.136	275.466	280.315		267	369.458	373.939	369.325	368.764	360.101	353.59	345.891	361.096	362.77		267	330.679	345.867	350.342	335.689	302.29	293.354	296.547	308.257	320.378
268	258.897	256.855	252.633	247.108	244.548	248.894	246.872	246.605	250.302		268	341.791	346.682	342.267	340.641	330.672	332.878	324.425	329.097	336.057		268	293.527	317.155	325.055	303.775	273.583	272.8	279.388	280.183	293.183
269	271.611	265.81	266.049	266.473	257.323	260.587	258.739	266.396	264.124		269	378.557	372.554	371.672	371.552	363.627	364.633	356.208	369.136	368.492		269	325.218	337.769	346.656	328.537	311.363	313.129	323.2	322.65	326.065
270	274.964	268.81	258.364	262.697	267.265	265.497	254.054	259.134	263.848		270	377.495	381.203	385.275	385.945	376.277	372.15	365.878	369.534	376.72		270	330.852	345.644	359.218	350.941	324.789	322.684	328.127	324.596	335.856
271	305.627	303.198	299.339	301.097	294.78	295.103	282.64	290.96	296.593		271	379.289	389.922	391.565	388.07	377.566	376.623	361.847	369.637	379.315		271	323.566	344.806	349.552	333.591	317.968	325.569	325.854	314.019	329.366
273	259.915	260.705	256.829	252.296	252.488	257.455	249.498	248.606	254.724		273	355.566	354.049	353.168	351.145	346.913	344.995	338.34	343.985	348.52		273	327.538	336.312	338.944	319.455	298.649	298.422	300.731	308.013	316.008
274	278.726	277.554	273.898	278.246	286.922	278.531	276.929	274.791	278.2		274	384.266	377.007	378.802	378.498	374.287	363.424	365.796	369.22	373.912		274	335.898	342.29	340.309	344.305	320.618	318.406	319.311	316.261	329.675
275	249.26	244.964	240.936	243.301	247.398	241.765	235.3	241.964	243.111		275	360.324	359.529	357.838	355.632	353.307	346.724	329.298	344.716	350.921		275	333.858	345.937	333.54	330.41	314.642	305.456	299.768	309.579	321.649
276	255.827	254.609	246.024	246.634	245.484	247.34	244.224	247.085	248.403		276	355.404	356.045	353.49	351.921	348.895	346.357	332.236	340.217	348.071		276	321.844	334.496	343.265	322.315	301.547	301.129	305.899	307.291	317.223
277	283.8	284.217	281.552	284.296	285.228	278.263	265.829	271.47	279.332		277	377.643	377.507	372.378	377.25	377.989	371.674	355.505	366.873	372.102		277	347.286	364.856	369.677	365.636	339.841	333.17	333.008	333.174	348.331
278	279.636	274.695	268.779	274.151	275.212	269.89	265.572	273.695	272.704		278	384.449	386.477	386.21	384.575	375.656	370.293	361.351	374.662	377.959		278	342.448	357.209	361.15	350.282	323.42	323.246	320.026	328.08	338.233
279	273.639	270.985	266.544	264.01	262.058	261.509	256.276	261.194	264.527		279	369.081	371.623	367.565	362.648	352.309	353.034	340.587	354.544	358.924		279	327.858	339.213	338.111	320.073	303.511	302.935	302.926	311.999	318.328
280	299.039	296.109	297.365	297.192	299.357	292.008	288.467	295.295	295.604		280	363.368	362.731	366.968	364.904	357.442	351.566	344.914	351.651	357.943		280	324.253	331.37	335.255	327.859	309.39	306.751	308.039	306.238	318.645
